# Supplementary material for: An overview of financial sources being utilized to support Zika Virus published research
Source: PLoS One. 2017 Aug 17;12(8):e0183134. doi: 10.1371/journal.pone.0183134 (PMC5560720; doi:10.1371/journal.pone.0183134)
Supplement: S1 Appendix — (XLS) [file pone.0183134.s001.xls]

## Sheet: Sheet1
Reference	Primary Researching Country	Country geographical classification	Country economic status	Secondary Researching Country	Tertiary Researching Country	Type of research	Study design	Type of participants	Investigative Area	Clinical Topic	First Author Affiliation	Types of Funding	Public vs. Other (non-profit/mixed/private)	Funding Institution 1	Funding Country 1	Funding Institution 2	Funding Country 2	Funding Institution 3	Funding Country 3	Funding Instituion 4	Funding country 4	Funding Institution 5	Funding country 5	Funding Institution 6	Funding Country 6	Funding Institution 7	Funding Country 7
Dimelza Araúz, Luis De Urriola, José Jones, Marlene Castillo, Alexander Martínez, Edison Murillo, Leonidas Troncoso, María Chen, Leyda Abrego, Blas Armién, Juan M. Pascale, Néstor Sosa, Sandra López-Verges, and Brechla Moreno. Febrile or Exanthematous Illness Associated with Zika, Dengue, and Chikungunya Viruses, Panama	Panama	LAC	Middle income economy			Applied research	Case series	Adults	Disease pathogenesis	Other	Public	Public	Public	Gorgas Memorial Institute for Health Studies Department of Research in Virology and Biotechnology	Panama	Panama Ministry of Economy and Finance	Panama
Henri Jupille, Goncalo Seixas, Laurence Mousson, Carla A. Sousa and Anna-Bella Failloux. Zika Virus, a New Threat for Europe? ( anna-bella.failloux@pasteur.fr)	France	Other	High income economy	Portugal		Basic research	Animal research	Animal	Virus, Vectors and Reservoirs	Other	Mixed	Public	Public	Institut Pasteur	France	Dengue research Framework for Resisting Epidemics in Europe (DENFREE)	European Union
José Cerbino-Neto, Emersom Cicilini Mesquita, Thiago Moreno L. Souza, Viviane Parreira, Bernardo Bastos Wittlin, Betina Durovni, Maria Cristina Ferreira Lemos, Alexandre Vizzoni, Ana Maria Bispo de Filippis, Simone Alves Sampaio, Bianca. Clinical Manifestations of Zika Virus Infection, Rio de Janeiro, Brazil, 2015	Brazil	Brazil	Middle income economy			Applied research	Case series	Adults	Disease pathogenesis	Other	Unknown	Public	Public	Oswaldo Cruz Foundation (FIOCRUZ)	Brazil
Brian G. Southwell, Suzanne Dolina, Karla Jimenez-Magdaleno, Linda B. Squiers, and Bridget J. Kelly. Zika Virus–Related News Coverage and Online Behavior, United States, Guatemala, and Brazil	USA	USA/Canada	High income economy	Guatemala	Brazil	Applied research	Others	Others	Public Health Interventions	Other	Unknown	Not Reported
Jesse J. Waggoner, Lionel Gresh, Alisha Mohamed-Hadley, Gabriela Ballesteros, Maria Jose Vargas Davila, Yolanda Tellez, Malaya K. Sahoo, Angel Balmaseda, Eva Harris, and Benjamin A. Pinsky. Single-Reaction Multiplex Reverse Transcription PCR for Detection	Nicaragua	LAC	Middle income economy			Applied research	Validation Study	Others	Research and development of products	Other	Academic	Mixed	Public	National Institute of Health (NIH)	USA	American Society of Tropical Medicine and Hygiene	USA
Li C, Xu D, Ye Q, Hong S, Jiang Y, Liu X, Zhang N, Shi L, Qin CF, Xu Z. Zika Virus Disrupts Neural Progenitor Development and Leads to Microcephaly in Mice. (qincf@bmi.ac.cn ; zhxu@genetics.ac.cn)	China	Other	Middle income economy			Basic research	Animal research	Others	Virus, Vectors and Reservoirs	Microcephaly and other	Mixed	Not Reported
Kendra M. Quicke , James R. Bowen, Erica L. Johnson, Circe E. McDonald, Huailiang Ma, Justin T. O’Neal, Augustine Rajakumar, Jens Wrammert, Bassam H. Rimawi4, Bali Pulendran, Raymond F. Schinazi, Rana Chakraborty, Mehul S. Suthar. Zika Virus Infects Human Placental Macrophages. (msuthar@emory.edu)	USA	USA/Canada	High income economy			Basic research	Longitudinal Study	Others	Virus, Vectors and Reservoirs	Other	Academic	Not Reported
Panagiotis Kassavetis, MD, PhD, Joseph-Marie Bajo Joseph, MD, Roosevelt Francois, MD, Michael D. Perloff, MD, PhD and Aaron L. Berkowitz, MD, PhD. Zika virus–associated Guillain-Barré syndrome variant in Haiti ( aberkowitz3@partners.org)	Haiti	LAC	Low income economy	USA		Applied research	Case Report	Adults	Clinical Management	GBS and other neurological diseases	Unknown	Not Reported
Microcephaly Epidemic Research Group. Microcephaly in Infants, Pernambuco State, Brazil, 2015.	Brazil	Brazil	Middle income economy			Applied research	Cohort study	Children	Clinical Management	Microcephaly and other	Public	Public	Public	National Council for Scientific and Technological Development (CNPq)	Brazil
Jiandong Li, Ying Xiong, Wei Wu, Xiaoqing Liu, Jing Qu, Xiang Zhao, Shuo Zhang, Jianhua Li, Weihong Li, Yong Liao, Tian Gong, Lijing Wang, Yong Shi, Yanfeng Xiong, Daxin Ni, Qun Li, Mifang Liang, Guoliang Hu and Dexin Li. Zika Virus in a Traveler Returning to China from Caracas, Venezuela, February 2016	China	Other	Middle income economy			Applied research	Case Report	Adults	Clinical Management	Other	Public	Unknown		National Key Project for Infectious Disease	China
Chao Shan, Xuping Xie, Antonio E. Muruato, Shannan L. Rossi, Christopher M. Roundy, Sasha R. Azar, Yujiao Yang, Robert B. Tesh, Nigel Bourne, Alan D. Barrett, Nikos Vasilakis, Scott C. Weaver, Pei-Yong Shi. An Infectious cDNA Clone of Zika Virus to Study Viral Virulence, Mosquito Transmission, and Antiviral Inhibitors. (peshi@utmb.edu)	USA	USA/Canada	High income economy			Experimental development	Laboratory Study	Others	Virus, Vectors and Reservoirs	Other	Academic	Not Reported
Yanjun Zhang, Wenxian Chen, Gary Wong, Yuhai Bi, Juying Yan, Yi Sun, Enfu Chen, Hao Yan, Xiuyu Lou, Haiyan Mao, Shichang Xia, George F. Gao, Weifeng Shi, Zhiping Chen. Highly diversified Zika viruses imported to China, 2016. (zhpchen@cdc.zj.cn ; shiwf@ioz.ac.cn)	China	Other	Middle income economy			Applied research	Case series	Others	Virus, Vectors and Reservoirs	Other	Mixed	Unknown		Program for Zhejiang Leading Team of Science and Technology	China	Zhejiang Provincial Program for the Cultivation of High-level Innovative Health Talents	China
Sarah M. Derrington, MD; A. Paul Cellura, MD; Laura E. McDermott, BA; Taylor Gubitosi, BS; Anna Marie Sonstegard, BA; Sheng Chen, MD, PhD; Amit Garg, MD. Mucocutaneous Findings and Course in an Adult With Zika Virus Infection. (amgarg@northwell.edu)	USA	USA/Canada	High income economy			Applied research	Case Report	Adults	Clinical Management	Other	Academic	Not Reported
Hongliang TianXiaoyun JiXiaoyun YangWei XieKailin YangCheng ChenChen WuHeng ChiZhongyu MuZefang WangHaitao Yang. The crystal structure of Zika virus helicase: basis for antiviral drug design. (yanght@tju.edu.cn)	China	Other	Middle income economy	USA		Basic research	Laboratory Study	Others	Virus, Vectors and Reservoirs	Other	Academic	Public	Public	Ministry of Science and Technology, China	China
Majumder MS, Santillana M, Mekaru SR, McGinnis DP, Khan K, Brownstein JS. Utilizing Nontraditional Data Sources for Near Real-Time Estimation of Transmission Dynamics During the 2015-2016 Colombian Zika Virus Disease Outbreak. (maimuna [at] mit.edu)	Colombia	LAC	Middle income economy			Applied research	Others	General	Epidemiology	Other	Mixed	Public	Public	National Institute of Health (NIH)	USA	US Agency for International Development (USAID)	USA
Wu KY, Zuo GL, Li XF, Ye Q, Deng YQ, Huang XY, Cao WC, Qin CF, Luo ZG. Vertical transmission of Zika virus targeting the radial glial cells affects cortex development of offspring mice. ( zgluo@ion.ac.cn; qincf@bmi.ac.cn)	China	Other	Middle income economy			Basic research	Animal research	Animal	Virus, Vectors and Reservoirs	Other	Academic	Not Reported
Dutra HL, Rocha MN, Dias FB, Mansur SB, Caragata EP, Moreira LA. Wolbachia Blocks Currently Circulating Zika Virus Isolates in Brazilian Aedes aegypti Mosquitoes. (luciano@cpqrr.fiocruz.br)	Brazil	Brazil	Middle income economy			Basic research	Animal research	Animal	Virus, Vectors and Reservoirs	Other	Public	Mixed	Public	The Brazilian Ministry of Health	Brazil	National Institute of Health (NIH)	USA	Foundation of Research for the State of Minas Gerais (FAPEMIG)	Brazil	National Council for Scientific and Technological Development (CNPq)	Brazil	The Higher Education Personnel Improvement Coordination (CAPES) of the Ministry of Education (MEC)	Brazil
Driggers RW, Ho CY, Korhonen EM, Kuivanen S, Jääskeläinen AJ, Smura T, Rosenberg A, Hill DA, DeBiasi RL, Vezina G, Timofeev J, Rodriguez FJ, Levanov L, Razak J, Iyengar P, Hennenfent A, Kennedy R, Lanciotti R, du Plessis A, Vapalahti O. Zika Virus Infection with Prolonged Maternal Viremia and Fetal Brain Abnormalities. ( rdrigge1@jhmi.edu ; adupless@childrensnational.org ; Dr. Vapalahti at olli.v…	USA	USA/Canada	High income economy			Basic research	Case Report	Women and Children	Clinical Management	Microcephaly and other	Mixed	Not Reported
Moulin E, Selby K, Cherpillod P, Kaiser L, Boillat-Blanco N. Zika Research Projects List: Simultaneous outbreaks of dengue, chikungunya and Zika virus infections: Diagnosis challenge in a returning traveler with nonspecific febrile illness. (noemie.boillat@chuv.ch)	Switzerland	Other	High income economy			Applied research	Case Report	Women	Clinical Management	Other	Academic	Not Reported
Piorkowski G, Richard P, Baronti , Gallian P, Charrel R , Leparc-Goffart I, de Lamballerie X. Zika Research Projects List: Complete coding sequence of Zika virus from Martinique outbreak in 2015.( geraldine.piorkowski@gmail.com)	France	Other	High income economy	Martinique		Basic research	Case Report	Women	Virus, Vectors and Reservoirs	Other	Mixed	Not Reported
José Alberto Díaz-QuiñonezComments to Author , Noé Escobar-Escamilla, Claudia Wong-Arámbula, Mauricio Vázquez-Pichardo, Belem Torres-Longoria, Irma López-Martínez, Cuitláhuac Ruiz-Matus, Pablo Kuri-Morales, and José Ernesto Ramírez-González. Asian Genotype Zika Virus Detected in Traveler Returning to Mexico from Colombia, October 2015	Mexico	LAC	Middle income economy			Applied research	Case Report	Adults	Virus, Vectors and Reservoirs	Other	Mixed	Not Reported
Erwin Camacho, Margaret Paternina-Gomez, Pedro J. Blanco, Jorge E. Osorio, and Matthew T. Aliota. Detection of Autochthonous Zika Virus Transmission in Sincelejo, Colombia	Colombia	LAC	Middle income economy			Applied research	Case series	Adults	Virus, Vectors and Reservoirs	Other	Academic	Public	Public	University of Wisconsin–Madison	USA
Laura Arzuza-Ortega, Arnulfo Polo, Giamina Pérez-Tatis, Humberto López-García, Edgar Parra, Lissethe C. Pardo-Herrera, Angélica M. Rico-Turca, Wilmer Villamil-Gómez, and Alfonso J. Rodríguez-Morales. Fatal Sickle Cell Disease and Zika Virus Infection in Girl from Colombia	Colombia	LAC	Middle income economy			Applied research	Case Report	Children	Clinical Management	Other	Mixed	Not Reported
Aditya Perkasa, Frilasita Yudhaputri, Sotianingsih Haryanto, Rahma F. Hayati, Chairin Nisa Ma’roef, Ungke Antonjaya, Benediktus Yohan, Khin Saw Aye Myint, Jeremy P. Ledermann, Ronald Rosenberg, Ann M. Powers, and R. Tedjo Sasmono. Zika Research Projects List: Isolation of Zika Virus from Febrile Patient, Indonesia	Indonesia	Other	Middle income economy	USA		Applied research	Case series	General	Virus, Vectors and Reservoirs	Other	Mixed	Public	Public	US Agency for International Development (USAID)	USA	Centers for Disease Control and Prevention (CDC)	USA	Ministry of Research, Technology and Higher Education of the Republic of Indonesia	Indonesia
Atkinson B, Hearn P, Afrough B, Lumley S, Carter D, Aarons EJ, Simpson AJ, Brooks TJ, Hewson R. Zika Research Projects List: Detection of Zika Virus in Semen	United Kingdom	Other	High income economy			Basic research	Case Report	Adults	Epidemiology	Other	Public	Not Reported
Robert S. Lanciotti, Amy J. Lambert, Mark Holodniy, Sonia Saavedra, and Leticia del Carmen Castillo Signor. Phylogeny of Zika Virus in Western Hemisphere, 2015	USA	USA/Canada	High income economy	Puerto Rico	Guatemala	Basic research	Case series	General	Virus, Vectors and Reservoirs	Other	Public	Not Reported
Zheng CG, Xu Y, Jiang HQ, Yin YX, Zhang JH, Zhu WJ, Liang XJ, Chen MX, Ye JW, Tan LM, Luo D, Gong ST. China imported children Zika virus infection clinical analysis of two cases. (gongsitang@hotmail.com)	China	Other	Middle income economy			Applied research	Case series	Children	Clinical Management	Other	Unknown	Not Reported
Dowall SD, Graham VA, Rayner E, Atkinson B, Hall G, Watson RJ, Bosworth A, Bonney LC, Kitchen S, Hewson R. Zika Research Projects List: A Susceptible Mouse Model for Zika Virus Infection. ( stuart.dowall@phe.gov.uk)	United Kingdom	Other	High income economy			Basic research	Cohort study	Animal	Virus, Vectors and Reservoirs	Other	Public	Not Reported
Nowakowski TJ, Pollen AA, Di Lullo E, Sandoval-Espinosa C, Bershteyn M, Kriegstein. Expression Analysis Highlights AXL as a Candidate Zika Virus Entry Receptor in Neural Stem Cells. (kriegsteina@stemcell.ucsf.edu)	USA	USA/Canada	High income economy			Basic research	Laboratory Study	Others	Virus, Vectors and Reservoirs	Other	Academic	Not Reported
Moron AF, Cavalheiro S, Milani H, Sarmento S, Tanuri C, de Souza FF, Richtmann R, Witkin SS. Zika Research Projects List: Microcephaly associated with maternal Zika virus infection. (doutormoron.consultorio@gmail.com)	Brazil	Brazil	Middle income economy			Applied research	Case Report	Women and Children	Disease pathogenesis	Microcephaly and other	Unknown	None/Not specified
Dirlikov E, Ryff KR, Torres-Aponte J, Thomas DL, Perez-Padilla J, Munoz-Jordan J, Caraballo EV, Garcia M, Segarra MO, Malave G, Simeone RM, Shapiro-Mendoza CK, Reyes LR, Alvarado-Ramy F, Harris AF, Rivera A, Major CG, Mayshack M, Alvarado LI, Lenhart A, V. Update: Ongoing Zika Virus Transmission — Puerto Rico, November 1, 2015–April 14, 2016	Puerto Rico	LAC	High income economy			Applied research	Case series	General	Epidemiology	Microcephaly and other	Public	Not Reported
Alfaro-Murillo JA, Parpia AS, Fitzpatrick MC, Tamagnan JA, Medlock J, Ndeffo-Mbah ML, Fish D, Ávila-Agüero ML, Marín R, Ko AI2,, Galvani AP. A Cost-Effectiveness Tool for Informing Policies on Zika Virus Control. (alison.galvani@yale.edu)	Brazil	Brazil	Middle income economy	Costa Rica	Brazil	Applied research	Economic Studies	Women and Children	Public Health Interventions	Microcephaly and other	Academic	Public	Public	National Institute of Health (NIH)	USA
Culjat M, Darling SE, Nerurkar VR, Ching N, Kumar M, Min SK, Wong R, Grant L, Melish ME. Zika Research Projects List: Clinical and Imaging Findings in an Infant with Zika Embryopathy. (mmelish@hawaii.edu).	USA	USA/Canada	High income economy			Applied research	Case Report	Women and Children	Clinical Management	Other	Academic	Public	Public	National Institute of Health (NIH)	USA
Bingham AM, Cone M, Mock V, Heberlein-Larson L, Stanek D, Blackmore C, Likos A. Comparison of Test Results for Zika Virus RNA in Urine, Serum, and Saliva Specimens from Persons with Travel-Associated Zika Virus Disease — Florida, 2016	USA	USA/Canada	High income economy			Applied research	Case series	General	Epidemiology	Other	Public	Public	Public	Florida State Department	USA
Ladner JT, Wiley MR, Prieto K, Yasuda CY, Nagle E, Kasper MR, Reyes D, Vasilakis N, Heang V, Weaver SC, Haddow A, Tesh RB, Sovann L, Palacios G. Zika Research Projects List: Complete Genome Sequences of Five Zika Virus Isolates. ( gustavo.f.palacios.ctr@mail.mil.)	USA	USA/Canada	High income economy	Cambodia		Basic research	Laboratory Study	Others	Virus, Vectors and Reservoirs	Molecular/Phylogenetic/Gene sequencing	Mixed	Public	Public	Defense Threat Reduction Agency (DTRA)	USA	Department of Homeland Security	USA
Ellison DW, Ladner JT, Buathong R, Alera MT, Wiley MR, Hermann L, Rutvisuttinunt W, Klungthong C, Chinnawirotpisan P, Manasatienkij W, Melendrez MC, Maljkovic Berry I, Thaisomboonsuk B, Ong-Ajchaowlerd P, Kaneechit W, Velasco JM, Tac-An IA, Villa D, Lago CB, Roque VG Jr, Plipat T, Nisalak A, Srikiatkhachorn A, Fernandez S, Yoon IK, Haddow AD, Palacios GF, Jarman RG, Macareo LR. Zika Research Proj…	USA	USA/Canada	High income economy	Thailand	Philippines	Basic research	Laboratory Study	Others	Virus, Vectors and Reservoirs	Other	Research Institute	Public	Public	Defense Threat Reduction Agency (DTRA)	USA	US Department of Defense Global Emerging Infections Surveillance and Response System	USA
Eduardo Massad, Ser-Han Tan, Kamran Khan and Annelies Wilder-Smith. ESTIMATED ZIKA VIRUS IMPORTATIONS TO EUROPE BY TRAVELLERS FROM BRAZIL. (anneliesws@gmail.com)	Brazil	Brazil	Middle income economy			Applied research	Others	General	Public Health Interventions	Other	Academic	Unknown		European Commission	Europe
Di Luca M, Severini F, Toma L, Boccolini D, Romi R, Remoli ME, Sabbatucci M, Rizzo C, Venturi G, Rezza G, Fortuna C. EXPERIMENTAL STUDIES OF SUSCEPTIBILITY OF ITALIAN AEDES ALBOPICTUS TO ZIKA VIRUS. (claudia.fortuna@iss.it)	Italy	Other	High income economy			Basic research	Animal research	Animal	Virus, Vectors and Reservoirs	Other	Public	Not Reported
Ye Q, Liu ZY, Han JF, Jiang T, Li XF, Qin CF. Zika Research Projects List: Genomic characterization and phylogenetic analysis of Zika virus circulating in the Americas. (qincf@bmi.ac.cn)	China	Other	Middle income economy			Basic research	Laboratory Study	Others	Virus, Vectors and Reservoirs	Other	Academic	Public	Public	State Key Laboratory of Pathogen and Biosecurity, China	China	Ministry of Science and Technology, China	China	National Natural Science Foundation of China (NSFC)	China	The National Major Special Program of Science and Technology of China	China
Van Esbroeck M, Meersman K, Michiels J, Ariën KK, Van den Bossche D. LETTER TO THE EDITOR: SPECIFICITY OF ZIKA VIRUS ELISA: INTERFERENCE WITH MALARIA. (mvesbroeck@itg.be)	Belgium	Other	High income economy			Applied research	Case series	General	Epidemiology	Other	Public	Not Reported
James Orsborne, Sarah DeRaedt Banks, Adam Hendy, Salvador A. Gezan, Harparkash Kaur, Annelies Wilder-Smith, Steve W. Lindsay, James G. Logan. Personal Protection of Permethrin-Treated Clothing against Aedes aegypti, the Vector of Dengue and Zika Virus, in the Laboratory. (james.logan@lshtm.ac.uk)	United Kingdom	Other	High income economy	USA	Singapore	Applied research	Randomized Control Trial	Adults	Public Health Interventions	Other	Academic	Public	Public	European Union	European Union
Pardee K, Green AA, Takahashi MK, Braff D, Lambert G, Lee JW, Ferrante T, Ma D, Donghia N, Fan M, Daringer NM, Bosch I, Dudley DM, O'Connor DH, Gehrke L, Collins JJ. Zika Research Projects List: Rapid, Low-Cost Detection of Zika Virus Using Programmable Biomolecular Components. (jimjc@mit.edu)	Canada	USA/Canada	High income economy	USA		Experimental development	Laboratory Study	Others	Research and development of products	Other	Academic	Mixed	Public	Wyss Institute for Biologically Inspired Engineering	USA	Massachusetts Institute of Technology (MIT)	USA	Defense Threat Reduction Agency (DTRA)	USA	Arizona State University	USA	National Institute of Health (NIH)	USA
Camila V. Ventura, MD, Mauricio Maia, MD, PhD; Simone B. Travassos, MD, Thayze T. Martins, MD, Felipe Patriota, MD, Marcos Eugênio Nunes, MD, Cristiana Agra, MD, Virginia L. Torres, MD, PhD, Vanessa van der Linden, MD, Regina C. Ramos, MD, Maria Ângela W. Rocha, MD, Paula S. Silva, MD, Liana O. Ventura, MD, PhD, Rubens Belfort Jr, MD, PhD. Risk Factors Associated With the Ophthalmoscopic Findings…	Brazil	Brazil	Middle income economy			Applied research	Cross sectional Study	Children	Clinical Management	Microcephaly and other	Mixed	Unknown
Dai L, Song J, Lu X, Deng YQ, Musyoki AM, Cheng H, Zhang Y, Yuan Y, Song H, Haywood J, Xiao H, Yan J, Shi Y, Qin CF, Qi J, Gao GF. Zika Research Projects List: Structures of the Zika Virus Envelope Protein and Its Complex with a Flavivirus Broadly Protective Antibody. (qincf@bmi.ac.cn.; jxqi@im.ac.cn; gaof@im.ac.cn)	China	Other	Middle income economy			Basic research	Laboratory Study	Others	Virus, Vectors and Reservoirs	Other	Academic	Mixed	Public	Chinese Academy of Sciences (CAS)	China	National Natural Science Foundation of China (NSFC)	China	Zika Special Project of the National Infectious Disease Control S and T Grand Project	China	Chinese Academy of Sciences (CAS)	China
Zmurko J, Marques RE, Schools D, Verbeken E, Kaptein SJ, Neyts J. Zika Research Projects List: The Viral Polymerase Inhibitor 7-Deaza-2'-C-Methyladenosine Is a Potent Inhibitor of In Vitro Zika Virus Replication and Delays Disease Progression in a Robust Mouse Infection Model. (Johan.Neyts@rega.kuleuven.be)	Belgium	Other	High income economy	Brazil		Basic research	Animal research	Animal	Research and development of products	Other	Academic	Public	Public	Interuniversity Attraction Poles	Belgian	Foundation Dormeur, Vaduz	Liechtenstein
Kucharski AJ, Funk S, Eggo RM, Mallet HP, Edmunds WJ, Nilles EJ. Zika Research Projects List: Transmission Dynamics of Zika Virus in Island Populations: A Modeling Analysis of the 2013-14 French Polynesia Outbreak (adam.kucharski@lshtm.ac.uk)	United Kingdom	Other	High income economy			Applied research	Case series	General	Epidemiology	ZIKAV transmission/movement within/across country	Academic	Public	Public	Medical Research Council	United Kingdom
Johansson MA , Mier-Y-Teran-Romero L , Reefhuis J, Gilboa SM , Hills SL . Zika and the Risk of Microcephaly.	Brazil	Brazil	Middle income economy	USA		Applied research	Case series	Women and Children	Epidemiology	Microcephaly and other	Public	Not Reported
Dang J, Tiwari SK, Lichinchi G, Qin Y, Patil VS, Eroshkin AM, Rana TM. Zika Research Projects List: Zika Virus Depletes Neural Progenitors in Human Cerebral Organoids through Activation of the Innate Immune Receptor TLR3 (trana@ucsd.edu)	USA	USA/Canada	High income economy			Basic research	Laboratory Study	Others	Virus, Vectors and Reservoirs	Microcephaly and other	Academic	Public	Public	National Institute of Health (NIH)	USA
Miner JJ, Cao B, Govero J, Smith AM, Fernandez E, Cabrera OH, Garber C, Noll M, Klein RS, Noguchi KK, Mysorekar IU, Diamond MS. Zika Research Projects List: Zika Virus Infection during Pregnancy in Mice Causes Placental Damage and Fetal Demise. (diamond@borcim.wustl.edu & mysorekari@wudosis.wustl.edu)	USA	USA/Canada	High income economy			Basic research	Animal research	Animal	Virus, Vectors and Reservoirs	Other	Academic	Mixed	Public	National Institute of Health (NIH)	USA	Burroughs Welcome Fund	USA	March of Dimes	USA
Duijster JW, Goorhuis A, van Genderen PJ, Visser LG, Koopmans MP, Reimerink JH, Grobusch MP, van der Eijk AA, van den Kerkhof JH, Reusken CB, Hahné SJ; Dutch ZIKV study team. Zika Research Projects List: Zika virus infection in 18 travelers returning from Surinam and the Dominican Republic, The Netherlands, November 2015-March 2016 (janneke.duijster@rivm.nl)	Netherlands	Other	High income economy			Applied research	Case series	Adults	Clinical Management	ZIKAV transmission/movement within/across country	Public	Not Reported
Giovanetti M, Milano T, Alcantara LC, Carcangiu L, Cella E, Lai A, Lo Presti A, Pascarella S, Zehender G, Angeletti S, Ciccozzi M. Zika Virus spreading in South America: Evolutionary analysis of emerging neutralizing resistant Phe279Ser strains (ciccozzi@iss.it)	Brazil	Brazil	Middle income economy	Italy		Basic research	Others	Others	Virus, Vectors and Reservoirs	Other	Mixed	Not Reported
Garcez PP, Loiola EC, Madeiro da Costa R, Higa LM, Trindade P, Delvecchio R, Nascimento JM, Brindeiro R, Tanuri A, Rehen SK. Zika virus impairs growth in human neurospheres and brain organoids (ppgarcez@icb.ufrj.br & srehen@lance-ufrj.org )	Brazil	Brazil	Middle income economy			Basic research	Laboratory Study	Others	Virus, Vectors and Reservoirs	Other	Mixed	Public	Public	Brazilian Development Bank	Brazil	Funding Authority for Studies and Projects (FINEP)	Brazil	National Council for Scientific and Technological Development (CNPq)	Brazil	Foundation Carlos Chagas Filho Research Support of the State of Rio de Janeiro (FAPERJ)	Brazil	Sao Paulo Research Foundation (FAPESP)	Brazil
Guzzetta G, Poletti P, Montarsi F, Baldacchino F, Capelli G, Rizzoli A, Rosà R, Merler S. Zika Research Projects List: Assessing the potential risk of Zika virus epidemics in temperate areas with established Aedes albopictus populations. (merler@fbk.eu)	Italy	Other	High income economy			Applied research	Animal research	Animal	Epidemiology	Other	Unknown	Public	Public	Autonomous Province of Trento	Italy	Laboratory of Excellence for Epidemiology and Modeling (LExEM)	Italy
Matthew T. Aliota , Elizabeth A. Caine , Emma C. Walker, Katrina E. Larkin, Erwin Camacho, Jorge E. Osorio. Characterization of Lethal Zika Virus Infection in AG129 Mice. (jorge.osorio@wisc.edu)	USA	USA/Canada	High income economy			Basic research	Animal research	Animal	Virus, Vectors and Reservoirs	Other	Academic	Public	Public	National Institute of Health (NIH)	USA
de Fatima Vasco Aragao M, van der Linden V, Brainer-Lima AM, Coeli RR, Rocha MA, Sobral da Silva P, Durce Costa Gomes de Carvalho M, van der Linden A, Cesario de Holanda A, Valenca MM. Clinical features and neuroimaging (CT and MRI) findings in presumed Zika virus related congenital infection and microcephaly: retrospective case series study (fatima.vascoaragao@gmail.com)	Brazil	Brazil	Middle income economy			Basic research	Case series	Children	Clinical Management	Microcephaly and other	Mixed	Not Reported
Liu L, Wu W, Zhao X, Xiong Y, Zhang S, Liu X, Qu J, Li J, Nei K, Liang M, Shu Y, Hu G, Ma X, Li D. Complete Genome Sequence of Zika Virus from the First Imported Case in Mainland China( lidx@Chinacdc.cn & maxj@ivdc.chinacdc.cn)	China	Other	Middle income economy			Applied research	Case Report	Male	Virus, Vectors and Reservoirs	Molecular/Phylogenetic/Gene sequencing	Public	Public	Public	National Key Project for Infectious Disease	China
Hazin AN, Poretti A, Cruz DD, Tenorio M, van der Linden A, Pena LJ, Brito C, Gil LH, Miranda-Filho DB, Marques ET, Martelli CM, Alves JG, Huisman TA. Microcephaly Epidemic Research Group. Computed Tomographic Findings in Microcephaly Associated with Zika Virus (aporett1@jhmi.edu)	Brazil	Brazil	Middle income economy	USA		Applied research	Case series	Children	Clinical Management	GBS and other neurological diseases	NGOs	Not Reported
Marli Tenorio Cordeiroemail, Lindomar J Pena, Carlos A Brito, Laura H Gil, Ernesto T Marques. Positive IgM for Zika virus in the cerebrospinal fluid of 30 neonates with microcephaly in Brazil. (mailto:marli@cpqam.fiocruz.br)	Brazil	Brazil	Middle income economy			Applied research	Case series	Children	Epidemiology	Microcephaly and other	Research Institute	Not Reported
Dasgupta S, Reagan-Steiner S, Goodenough D, Russell K, Tanner M, Lewis L, Petersen EE, Powers AM, Kniss K, Meaney-Delman D, Oduyebo T, O'Leary D, Chiu S, Talley P, Hennessey M, Hills S, Cohn A, Gregory C; Zika Virus Response Epidemiology and Laboratory Team; CDC; CDC . Zika Research Projects List: Patterns in Zika Virus Testing and Infection, by Report of Symptoms and Pregnancy Status - United St…	USA	USA/Canada	High income economy			Applied research	Case series	General	Virus, Vectors and Reservoirs	Other	Public	Not Reported
Kostyuchenko VA, Lim EX, Zhang S, Fibriansah G, Ng TS, Ooi JS, Shi J, Lok SM. Structure of the thermally stable Zika virus.	Singapore	Other	High income economy			Basic research	Laboratory Study	Others	Virus, Vectors and Reservoirs	Other	Academic	Public	Public	Singapore Ministry of Education	Singapore	National Research Foundation Investigatorship award	Singapore
Wang L, Valderramos SG, Wu A, Ouyang S, Li C, Brasil P, Bonaldo M, Coates T, Nielsen-Saines K, Jiang T, Aliyari R, Cheng G. Zika Research Projects List: From Mosquitos to Humans: Genetic Evolution of Zika Virus (aliyarirs@ucla.edu & gcheng@mednet.ucla.edu & jtj@ism.cams.cn)	China	Other	Middle income economy	USA	Brazil	Basic research	Laboratory Study	Others	Virus, Vectors and Reservoirs	Other	Academic	Mixed	Public	National Institute of Health (NIH)	USA	Ministry of Science and Technology, China	China	National Natural Science Foundation of China (NSFC)	China	Chinese Academy of Medical Sciences.	China
Guillemette-Artur P, Besnard M, Eyrolle-Guignot D, Jouannic JM, Garel C. Zika Research Projects List: Prenatal brain MRI of fetuses with Zika virus infection. (catherine.garel@aphp.fr)	French Polynesia	Other	High income economy			Applied research	Cross sectional Study	Fetal	Epidemiology	Microcephaly and other	Hospital	Not Reported
Song H, Qi J, Haywood J, Shi Y, Gao GF. Zika Research Projects List: Zika virus NS1 structure reveals diversity of electrostatic surfaces among flaviviruses	China	Other	Middle income economy			Basic research	Laboratory Study	Others	Virus, Vectors and Reservoirs	Other	Academic	Mixed	Public	National Natural Science Foundation of China (NSFC)	China	Ministry of Science and Technology, China	China	Chinese Academy of Sciences (CAS)	China
Sergio Cavalheiro, Amanda Lopez, Suzana Serra, Arthur Da Cunha, Marcos Devanir S. da Costa, Antonio Moron, Henrique M. Lederman. Zika Research Projects List: Microcephaly and Zika virus: neonatal neuroradiological aspects (sergiocavalheironeuro@gmail.com)	Brazil	Brazil	Middle income economy			Applied research	Cross sectional Study	Children	Epidemiology	Microchephaly and other	Academic	None/Not specified
Vasquez AM, Sapiano MR, Basavaraju SV, Kuehnert MJ, Rivera-Garcia B. Zika Research Projects List: Survey of Blood Collection Centers and Implementation of Guidance for Prevention of Transfusion-Transmitted Zika Virus Infection - Puerto Rico, 2016 (avasquez@cdc.gov)	Puerto Rico	LAC	High income economy	USA		Applied research	Others	Others	Public Health Interventions	Other	Public	Not Reported
Deckard DT, Chung WM, Brooks JT, Smith JC, Woldai S, Hennessey M, Kwit N, Mead P. Zika Research Projects List: Male-to-Male Sexual Transmission of Zika Virus - Texas, January 2016 (zud4@cdc.gov)	USA	USA/Canada	High income economy			Applied research	Case Report	Adults	Epidemiology	Other	Hospital	Not Reported
D'Ortenzio E, Matheron S, de Lamballerie X, Hubert B, Piorkowski G, Maquart M, Descamps D, Damond F, Yazdanpanah Y, Leparc-Goffart I. Zika Research Projects List: Evidence of Sexual Transmission of Zika Virus. (yazdan.yazdanpanah@aphp.fr)	France	Other	High income economy			Applied research	Case Report	Adults	Epidemiology	Other	Public	Non-profit	Other	European Virus Archive (EVA)	France
Giovanetti M, Faria NR, Nunes MR, de Vasconcelos JM, Lourenço J, Rodrigues SG, Vianez JL Jr, da Silva SP, Lemos PS, Tavares FN, Martin DP, do Rosário MS6, Siqueira IC, Ciccozzi M, Pybus OG, de Oliveira T, Alcantara LC Junior.Zika Research Projects List: Zika virus complete genome from Salvador, Bahia, Brazil. (giovanetti.marta@gmail.com)	Brazil	Brazil	Middle income economy	Italy	United Kingdom	Applied research	Case Report	Women	Virus, Vectors and Reservoirs	Other	Mixed	Not Reported
Patrícia Brasil , Guilherme Amaral Calvet, André Machado Siqueira, Mayumi Wakimoto, Patrícia Carvalho de Sequeira, Aline Nobre, Marcel de Souza Borges Quintana, Marco Cesar Lima de Mendonça, Otilia Lupi, Rogerio Valls de Souza, Carolina Romero, Heruza Zogbi, Clarisse da Silveira Bressan, Simone Sampaio Alves, Ricardo Lourenço-de-Oliveira, Rita Maria Ribeiro Nogueira, Marilia Sá Carvalho, Ana Mari…	Brazil	Brazil	Middle income economy			Applied research	Longitudinal Study	General	Virus, Vectors and Reservoirs	Other	Research Institute	Public	Public	National Council for Scientific and Technological Development (CNPq)	Brazil	Foundation Carlos Chagas Filho Research Support of the State of Rio de Janeiro (FAPERJ)	Brazil	European Commission	Europe
Nah K, Mizumoto K, Miyamatsu Y, Yasuda Y, Kinoshita R, Nishiura H. Zika Research Projects List: Estimating risks of importation and local transmission of Zika virus infection. (nishiurah@gmail.com)	Japan	Other	High income economy			Applied research	Others	General	Public Health Interventions	Other	Academic	Mixed	Public	Japanese Society for the Promotion of Science (JSPS)	Japan	Japan Agency for Medical Research and Development (AMED)	Japan	Japan Science and Technology Agency (JST)	Japan
Sarmiento-Ospina A, Vásquez-Serna H, Jimenez-Canizales CE, Villamil-Gómez WE, Rodriguez-Morales AJ.Zika Research Projects List: Zika virus associated deaths in Colombia. (arodriguezm@utp.edu.co)	Colombia	LAC	Middle income economy			Applied research	Case series	General	Clinical Management	Other	Public	Not Reported
Cristina Asvolinsque Pantaleão FontesAlair Augusto S. M. Damas dos SantosEdson Marchiori. Magnetic resonance imaging findings in Guillain-Barré syndrome caused by Zika virus infection (edmarchiori@gmail.com)	Brazil	Brazil	Middle income economy			Applied research	Case Report	Women	Clinical Management	GBS and other neurological diseases	Academic	Not Reported
Bayer A, Lennemann NJ, Ouyang Y, Bramley JC, Morosky S, Marques ET Jr, Cherry S, Sadovsky Y, Coyne CB. Type III Interferons Produced by Human Placental Trophoblasts Confer Protection against Zika Virus Infection (ysadovsky@mwri.magee.edu & coynec2@pitt.edu)	USA	USA/Canada	High income economy	Brazil		Basic research	Laboratory Study	Others	Virus, Vectors and Reservoirs	Other	Academic	Public	Public	National Institute of Health (NIH)	USA
Frumence E, Roche M, Krejbich-Trotot P, El-Kalamouni C, Nativel B, Rondeau P, Missé D, Gadea G, Viranaicken W, Desprès P. The South Pacific epidemic strain of Zika virus replicates efficiently in human epithelial A549 cells leading to IFN-β production and apoptosis induction. (wildriss.viranaicken@univ-reunion.fr & philippe.despres@univ-reunion.fr)	France	Other	High income economy			Basic research	Laboratory Study	Others	Virus, Vectors and Reservoirs	Other	Academic	Public	Public	National Research Agency of France (NRA)	France
Watrin, Louise MD; Ghawché, Frédéric MD; Larre, Philippe MD; Neau, Jean-Philippe MD; Mathis, Stéphane MD, PhD; Fournier, Emmanuel MD, PhD. Zika Research Projects List: Guillain-Barre Syndrome (42 Cases) Occurring During a Zika Virus Outbreak in French Polynesia. (stephane.mathis@chu-poitiers.fr)	French Polynesia	Other	High income economy	France		Applied research	Case series	Male	Clinical Management	GBS and other neurological diseases	Academic	None/Not specified
Sirohi D, Chen Z, Sun L, Klose T, Pierson TC, Rossmann MG, Kuhn RJ. Zika Research Projects List: The 3.8 Å resolution cryo-EM structure of Zika virus. (mr@purdue.edu & kuhnr@purdue.edu)	USA	USA/Canada	High income economy			Basic research	Laboratory Study	Others	Virus, Vectors and Reservoirs	Other	Academic	Public	Public	National Institute of Health (NIH)	USA
Huzly D, Hanselmann I, Schmidt-Chanasit J, Panning M. Zika Research Projects List: High specificity of a novel Zika virus ELISA in European patients after exposure to different flaviviruses. (marcus.panning@uniklinik-freiburg.de)	Germany	Other	High income economy			Applied research	Validation Study	Women	Research and development of products	Other	Academic	Not Reported
Noronha L, Zanluca C, Azevedo ML, Luz KG, Santos CN. Zika Research Projects List: Zika virus damages the human placental barrier and presents marked fetal neurotropism (clsantos@fiocruz.br)	Brazil	Brazil	Middle income economy			Basic research	Case series	Women and Children	Epidemiology	Other	Academic	Public	Public	National Council for Scientific and Technological Development (CNPq)	Brazil	Oswaldo Cruz Foundation (FIOCRUZ)	Brazil	The Higher Education Personnel Improvement Coordination (CAPES) of the Ministry of Education (MEC)	Brazil	The Araucaria Support Scientific and Technological Development Paraná State Foundation (AF)	Brazil
Rozé B, Najioullah F, Signate A, Apetse K, Brouste Y, Gourgoudou S, Fagour L, Abel S, Hochedez P, Cesaire R, Cabié A; Neuro-Zika Working Group of Martinique. ZIKA VIRUS DETECTION IN CEREBROSPINAL FLUID FROM TWO PATIENTS WITH ENCEPHALOPATHY, MARTINIQUE, FEBRUARY 2016. (benoit.roze@chu-fortdefrance.fr)	Martinique	LAC	High income economy			Applied research	Case series	Adults	Clinical Management	Microcephaly and other	Academic	Public	Public	University Hospital of Martinique	Martinique	French Ministry of Health	France
Lednicky J, Beau De Rochars VM, El Badry M, Loeb J, Telisma T, Chavannes S, Anilis G, Cella E, Ciccozzi M, Rashid M, Okech B, Salemi M, Morris JG Jr . Zika Research Projects List: Zika Virus Outbreak in Haiti in 2014: Molecular and Clinical Data. (jgmorris@epi.ufl.edu)	USA	USA/Canada	High income economy	Haiti		Applied research	Case series	Children	Virus, Vectors and Reservoirs	Molecular/Phylogenetic/Gene sequencing	Academic	Public	Public	University of Florida	USA
Carteaux G, Maquart M, Bedet A, Contou D, Brugières P, Fourati S, Cleret de Langavant L, de Broucker T, Brun-Buisson C, Leparc-Goffart I, Mekontso Dessap A. Zika Research Projects List: Zika Virus Associated with Meningoencephalitis. (guillaume.carteaux@yahoo.fr)	France	Other	High income economy			Applied research	Case Report	Male	Clinical Management	Other	Hospital	Not Reported
Ouafae Karimi, Abraham Goorhuis, Janke Schinkel, John Codrington, Stephen Gerold S Vreden, Joost S Vermaat, Cornelis Stijnis, Martin Peter Grobusch. Thrombocytopenia and subcutaneous bleedings in a patient with Zika virus infection. (m.p.grobusch@amc.uva.nl)	Netherlands	Other	High income economy	Suriname		Applied research	Case Report	Women	Clinical Management	Other	Academic	Not Reported
Meaney-Delman D, Hills SL, Williams C, Galang RR, Iyengar P, Hennenfent AK, Rabe IB, Panella A, Oduyebo T, Honein MA, Zaki S, Lindsey N, Lehman JA, Kwit N, Bertolli J, Ellington S, Igbinosa I, Minta AA, Petersen EE, Mead P, Rasmussen SA, Jamieson DJ. Zika Virus Infection Among U.S Pregnant Travelers - August 2015-February 2016. ( ZikaMCH@cdc.gov)	USA	USA/Canada	High income economy			Applied research	Case series	Women	Disease pathogenesis	Other	Public	Not Reported
Brasil P, Pereira JP Jr, Raja Gabaglia C, Damasceno L, Wakimoto M, Ribeiro Nogueira RM, Carvalho de Sequeira P, Machado Siqueira A, Abreu de Carvalho LM, Cotrim da Cunha D, Calvet GA, Neves ES, Moreira ME, Rodrigues Baião AE, Nassar de Carvalho PR, Janzen C, Valderramos SG, Cherry JD, Bispo de Filippis AM, Nielsen-Saines K. Zika Research Projects List: Zika Virus Infection in Pregnant Women in Ri…	Brazil	Brazil	Middle income economy	USA		Applied research	Cohort study	Women	Disease pathogenesis	Other	Research Institute	None/Not specified
Hills SL, Russell K, Hennessey M, Williams C, Oster AM, Fischer M, Mead P. Zika Research Projects List: Transmission of Zika Virus Through Sexual Contact with Travelers to Areas of Ongoing Transmission - Continental United States, 2016. (pmead@cdc.gov)	USA	USA/Canada	High income economy			Applied research	Case series	Male	Epidemiology	Other	Public	Not Reported
Villamil-Gómez WE, Mendoza-Guete A, Villalobos E, González-Arismendy E, Uribe-García AM, Castellanos JE, Rodríguez-Morales AJ. Zika Research Projects List: Diagnosis, management and follow-up of pregnant women with Zika virus infection: A preliminary report of the ZIKERNCOL cohort study on Sincelejo, Colombia. (arodriguezm@utp.edu.co)	Colombia	LAC	Middle income economy			Applied research	Cohort study	Women	Clinical Management	Other	Hospital	Public	Public	Sincelejo University Hospital	Colombia	Santa Maria Clinic	Colombia	Technological University of Pereira	Colombia	El Bosque University	Colombia
Chouin-Carneiro T, Vega-Rua A, Vazeille M, Yebakima A, Girod R, Goindin D, Dupont-Rouzeyrol M, Lourenço-de-Oliveira R, Failloux AB. Differential Susceptibilities of Aedes aegypti and Aedes albopictus from the Americas to Zika Virus. (anna-bella.failloux@pasteur.fr)	France	Other	High income economy	Brazil	Guadeloupe	Basic research	Animal research	Animal	Virus, Vectors and Reservoirs	Other	Mixed	Public	Public	Institut Pasteur	France	The French National Research Agency (ANR)	France	French Government	France
Sylvie Mécharles, MD, Cécile Herrmann, MD, Pascale Poullain, MD, Tuan-Huy Tran, MB, Nathalie Deschamps, MB, Grégory Mathon, MD, Anne Landais, MD, Sébastien Breurec, MD, Prof Annie Lannuzel, PhD. Acute myelitis due to Zika virus infection (annie.lannuzel@chu-guadeloupe.fr)	Guadeloupe	LAC	High income economy	France		Applied research	Case Report	Children	Clinical Management	Other	Academic	Not Reported
Jean Michel Mansuy, Marine Dutertre, Catherine Mengelle, Camille Fourcade, Bruno Marchou, Pierre Delobel, Jacques Izopet, Guillaume Martin-Blondel. Zika virus: high infectious viral load in semen, a new sexually transmitted pathogen? (mansuy.jm@chu-toulouse.fr)	France	Other	High income economy			Applied research	Case Report	Male	Epidemiology	Other	Hospital	Not Reported
Tang H, Hammack C, Ogden SC, Wen Z, Qian X, Li Y, Yao B, Shin J, Zhang F, Lee EM, Christian KM, Didier RA, Jin P, Song H, Ming GL. Zika Research Projects List: Zika Virus Infects Human Cortical Neural Progenitors and Attenuates Their Growth. (tang@bio.fsu.edu & shongju1@jhmi.edu & gming1@jhmi.edu)	USA	USA/Canada	High income economy			Basic research	Laboratory Study	Others	Virus, Vectors and Reservoirs	Other	Academic	Public	Public	Florida State University	USA	National Institute of Health (NIH)	USA
Rozé B, Najioullah F, Fergé JL, Apetse K, Brouste Y, Cesaire R, Fagour C, Fagour L, Hochedez P, Jeannin S, Joux J, Mehdaoui H, Valentino R, Signate A, Cabié A; GBS Zika Working Group. ZIKA VIRUS DETECTION IN URINE FROM PATIENTS WITH GUILLAIN-BARRÉ SYNDROME ON MARTINIQUE, JANUARY 2016 (benoit.roze@chu-fortdefrance.fr)	Martinique	LAC	High income economy	Guadeloupe		Applied research	Case series	Adults	Clinical Management	GBS and other neurological diseases	Hospital	Not Reported
Zhu Z, Chan JF, Tee KM, Choi GK, Lau SK, Woo PC, Tse H, Yuen KY. Zika Research Projects List: Comparative genomic analysis of pre-epidemic and epidemic Zika virus strains for virological factors potentially associated with the rapidly expanding epidemic. ( jfwchan@hku.hk & kyyuen@hku.hk)	China	Other	Middle income economy			Applied research	Laboratory Study	Others	Virus, Vectors and Reservoirs	Molecular/Phylogenetic/Gene sequencing	Academic	Mixed	Public	Consultancy Service for Enhancing Laboratory Surveillance of Emerging Infectious Disease of the Department of Health, Hong Kong	China	Key Laboratory of Medical Molecular Virology, Fudan University	China	Croucher Senior Medical Research Fellowship	China	Strategic Research Theme Fund, The University of Hong Kong	China	Mr Larry Chi-Kin Yung and Hui Hoy and Chow Sin Lan Charity Fund Limited	China
Faria NR, Azevedo RD, Kraemer MU, Souza R, Cunha MS, Hill SC, Thézé J, Bonsall MB, Bowden TA, Rissanen I, Rocco IM, Nogueira JS, Maeda AY, Vasami FG, Macedo FL, Suzuki A, Rodrigues SG, Cruz AC, Nunes BT, Medeiros DB, Rodrigues DS, Nunes Queiroz AL, Silva EV, Henriques DF, Travassos da Rosa ES, de Oliveira CS, Martins LC, Vasconcelos HB, Casseb LM, Simith DB, Messina JP, Abade L, Lourenço J, Alcan…	Brazil	Brazil	Middle income economy	United Kingdom	USA	Applied research	Laboratory Study	Others	Virus, Vectors and Reservoirs	Other	Mixed	Public	Public	US Agency for International Development (USAID)	USA
Angela Song-En Huang, Pei-Yun Shu, Chin-Hui Yang. A new reportable disease is born: Taiwan Centers for Disease Control's response to emerging Zika virus infection. (inf@cdc.gov.tw)	China	Other	High income economy			Applied research	Case Report	Adults	Clinical Management	Other	Public	Not Reported
Deng YQ, Zhao H, Li XF, Zhang NN, Liu ZY, Jiang T, Gu DY, Shi L, He JA, Wang HJ, Sun ZZ, Ye Q, Xie DY, Cao WC, Qin CF. Zika Research Projects List: Isolation, identification and genomic characterization of the Asian lineage Zika virus imported to China. (caowc@bmi.ac.cn & qincf@bmi.ac.cn)	China	Other	Middle income economy			Basic research	Laboratory Study	Others	Virus, Vectors and Reservoirs	Other	Academic	Unknown		State Key Laboratory of Pathogen and Biosecurity, China	China
Mlakar J, Korva M, Tul N, Popović M, Poljšak-Prijatelj M2, Mraz J, Kolenc M, Resman Rus K, Vesnaver Vipotnik T, Fabjan Vodušek V, Vizjak A, Pižem J, Petrovec M, Avšič Županc T. Zika Research Projects List: Zika Virus Associated with Microcephaly. (tatjana.avsic@mf.uni-lj.si)	Slovenia	Other	High income economy			Applied research	Case Report	Women	Disease pathogenesis	Microcephaly and other	Academic	Not Reported
Jean-Marie JouannicemailPress enter key to Email the author, Stephanie Friszer, Isabelle Leparc-Goffart, Catherine Garel, Dominique Eyrolle-Guignot. Zika Research Projects List: Zika virus infection in French Polynesia. (jean-marie.jouannic@aphp.fr)	French Polynesia	Other	High income economy	France		Applied research	Case series	Women	Disease pathogenesis	Microcephaly and other	Hospital	Not Reported
Myrielle Dupont-RouzeyrolemailPress enter key to Email the author, Antoine Biron, Olivia O'Connor, Emilie Huguon, Elodie Descloux. Zika Research Projects List: Infectious Zika viral particles in breastmilk. (mdupont@pasteur.nc)	New Caledonia	Other	High income economy			Applied research	Case Report	Women	Epidemiology	Other	Research Institute	Public	Public	New Caledonia Government	New Caledonia	Institut Pasteur	New Caledonia
Cardona-Cardona AF, Rodríguez Morales AJ. Zika Research Projects List: Severe abdominal pain in a patient with Zika infection: A case in Risaralda, Colombia. (arodriguezm@utp.edu.co)	Colombia	LAC	Middle income economy			Applied research	Case Report	Women	Clinical Management	Other	Mixed	None/Not specified
Guglielmo Lucchesea, Darja Kanducb. Zika Research Projects List: Zika virus and autoimmunity: from microcephaly to Guillain-Barre syndrome, and beyond. (darja.kanduc@uniba.it & dkanduc@gmail.com )	Germany	Other	High income economy	Italy		Basic research	Laboratory Study	Others	Disease pathogenesis	GBS and other neurological diseases	Academic	Mixed	Public	Deutscher Akademischer Austauschdienst (DAAD)	Germany	Deutsche Forschungsgemeinschaft (DFG). German Research Foundation	Germany	Freie Universität Berlin (Free University of Berlin)	Germany
Barzon L, Pacenti M, Berto A, Sinigaglia A, Franchin E, Lavezzo E, Brugnaro P, Palù G. Zika Research Projects List: Isolation of infectious Zika virus from saliva and prolonged viral RNA shedding in a traveler returning from the Dominican republic to Italy, January 2016. (luisa.barzon@unipd.it)	Italy	Other	High income economy			Applied research	Case Report	Women	Virus, Vectors and Reservoirs	Other	Academic	Not Reported
Dr Simon Cauchemez, PhD, Marianne Besnard, MD, Priscillia Bompard, MPH, Timothée Dub, MPH, Prisca Guillemette-Artur, MD, Dominique Eyrolle-Guignot, MD, Henrik Salje, PhD, Maria D Van Kerkhove, PhD, Prof Véronique Abadie, MD, Catherine Garel, MD, Prof Arnaud Fontanet, DrPh, Henri-Pierre Mallet, MD. Association between Zika virus and microcephaly in French Polynesia, 2013–15: a retrospective study …	France	Other	High income economy	French Polynesia	USA	Applied research	Others	General	Causality	Microcephaly and other	Private	Mixed	Public	French Government	France	The French National Research Agency (ANR)	France	National Institute of General Medical Sciences Models of Infectious Disease Agent Study	USA	AXA Research Fund	Europe	European Union	Europe
Rossi SL, Tesh RB, Azar SR, Muruato AE, Hanley KA, Auguste AJ, Langsjoen RM, Paessler S, Vasilakis N, Weaver SC. Zika Research Projects List: Characterization of a Novel Murine Model to Study Zika Virus. ( slrossi@utmb.edu)	USA	USA/Canada	High income economy			Basic research	Laboratory Study	Animal	Virus, Vectors and Reservoirs	Other	Academic	Public	Public	National Institute of Health (NIH)	USA
Bruno de Paula Freitas, MD; João Rafael de Oliveira Dias, MD; Juliana Prazeres, MD; Gielson Almeida Sacramento, BS; Albert Icksang Ko, MD; Maurício Maia, MD, PhD; Rubens Belfort Jr, MD, PhD. Zika Research Projects List: Ocular Findings in Infants With Microcephaly Associated With Presumed Zika Virus Congenital Infection in Salvador, Brazil. ((clinbelf@uol.com.br)	Brazil	Brazil	Middle income economy	USA		Applied research	Case series	Children	Disease pathogenesis	Microcephaly and other	Hospital	Mixed	Public	Federal University of São Paulo	Brazil	Vision Institute (IPEPO)	Brazil	National Council for Scientific and Technological Development (CNPq)	Brazil
Gyurech D, Schilling J, Schmidt-Chanasit J, Cassinotti P, Kaeppeli F, Dobec M. False positive dengue NS1 antigen test in a traveler with an acute Zika virus infection imported into Switzerland. (dobec[at]medica.ch)	Switzerland	Other	High income economy	Germany		Applied research	Case Report	Women	Epidemiology	Other	Hospital	Not Reported
Cao-Lormeau VM1, Blake A, Mons S, Lastère S, Roche C, Vanhomwegen J, Dub T, Baudouin L, Teissier A, Larre P, Vial AL, Decam C, Choumet V, Halstead SK, Willison HJ, Musset L, Manuguerra JC, Despres P, Fournier E, Mallet HP, Musso D, Fontanet A, Neil J, Ghawché F. Guillain-Barré Syndrome outbreak associated with Zika virus infection in French Polynesia: a case-control study. (fontanet@pasteur.fr)	French Polynesia	Other	High income economy	France	United Kingdom	Applied research	Case control study	Adults	Causality	GBS and other neurological diseases	Mixed	Public	Public	French Government	France	European Union	Europe
Werner H, Fazecas T, Guedes B, Dos Santos JL, Daltro P, Tonni G, Campbell S, Araujo Júnior E. Intrauterine Zika virus infection and microcephaly: correlation of perinatal imaging and three-dimensional virtual physical models. (araujojred@terra.com.br)	Brazil	Brazil	Middle income economy	Italy	United Kingdom	Applied research	Case Report	Women	Disease pathogenesis	Microcephaly and other	Academic	Not Reported
Sílvia Rourea, Fernando de Oryc, Lurdes Matasd. Infection imported virus Zika in an area settled by Aedes albopictus. (sroura.mn.ics@gencat.cat)	Spain	Other	High income economy			Applied research	Case Report	Male	Clinical Management	Other	Mixed	Not Reported
Reyna-Villasmil E, López-Sánchez G, Santos-Bolívar J. Guillain–Barré syndrome due to Zika virus during pregnancy. (sippenbauch@gmail.com)	Venezuela	LAC	Middle income economy			Applied research	Case Report	Women	Clinical Management	GBS and other neurological diseases	Hospital	Not Reported
Manoel Sarno, Gielson A. Sacramento, Ricardo Khouri, Mateus S. do Rosário, Federico Costa, Gracinda Archanjo, Luciane A. Santos, Nivison Nery Jr., Nikos Vasilakis, Albert I. Ko, Antonio R. P. de Almeida. Zika Research Projects List: Zika Virus Infection and Stillbirths: A Case of Hydrops Fetalis, Hydranencephaly and Fetal Demise. (albert.ko@yale.edu)	Brazil	Brazil	Middle income economy	USA		Applied research	Case Report	Women	Disease pathogenesis	Microcephaly and other	Mixed	None/Not specified
Guilherme Calvet, PhD*, Renato S Aguiar, PhD*, Adriana S O Melo, PhD, Simone A Sampaio, BSc, Ivano de Filippis, PhD, Allison Fabri, BSc, Eliane S M Araujo, BSc, Patricia C de Sequeira, PhD, Marcos C L de Mendonça, PhD, Louisi de Oliveira, PhD, Diogo A Tschoeke, PhD, Carlos G Schrago, PhD, Fabiano L Thompson, PhD, Patricia Brasil, PhD, Flavia B dos Santos, PhD, Rita M R Nogueira, PhD, Prof Amilcar…	Brazil	Brazil	Middle income economy			Applied research	Case series	Women	Disease pathogenesis	Microcephaly and other	Mixed	Public	Public	National Council for Scientific and Technological Development (CNPq)	Brazil	Foundation Carlos Chagas Filho Research Support of the State of Rio de Janeiro (FAPERJ)	Brazil
Cristina J, Fajardo A, Soñora M, Moratorio G, Musto H. A detailed comparative analysis of codon usage bias in Zika virus. (cristina@cin.edu.uy)	Uruguay	Other	High income economy	France		Basic research	Laboratory Study	Others	Virus, Vectors and Reservoirs	Other	Academic	Public	Public	APPLIED RESEARCH FUND MARÍA VIÑAS	Uruguay	Development Program of Basic Sciences (PEDEClBA)	Uruguay	National Agency of Investigation (ANII)	Uruguay
Gadea G, Bos S, Krejbich-Trotot P, Clain E, Viranaicken W, El-Kalamouni C, Mavingui P, Desprès P. Zika Research Projects List: A robust method for the rapid generation of recombinant Zika virus expressing the GFP reporter gene. (philippe.despres@univ-reunion.fr)	France	Other	High income economy			Basic research	Laboratory Study	Others	Research and development of products	Other	Academic	Public	Public	INSERM-transfert, France	France
Barrows NJ, Campos RK, Powell ST, Prasanth KR, Schott-Lerner G, Soto-Acosta R, Galarza-Muñoz G, McGrath EL, Urrabaz-Garza R, Gao J, Wu P, Menon R, Saade G, Fernandez-Salas I, Rossi SL, Vasilakis N, Routh A, Bradrick SS, Garcia-Blanco MA. Zika Research Projects List: A Screen of FDA-Approved Drugs for Inhibitors of Zika Virus Infection. (ssbradri@utmb.edu & maragarc@utmb.edu)	USA	USA/Canada	High income economy	Mexico		Applied research	Laboratory Study	Others	Research and development of products	Other	Academic	Public	Public	The University of Texas	USA	University of Texas	USA	National Institute of Health (NIH)	USA
Siu R, Bukhari W, Todd A, Gunn W, Huang QS, Timmings P. Zika Research Projects List: Acute Zika infection with concurrent onset of Guillain-Barré Syndrome. (ronaldsiu@alumni.unimelb.edu.au ; paul.timmings@xtra.co.nz)	New Zealand	Other	High income economy			Applied research	Case Report	Male	Disease pathogenesis	GBS and other neurological diseases	Mixed	Not Reported
Microcephaly Epidemic Research Group – MERG. Zika Research Projects List: Microcephaly in Infants, Pernambuco State, Brazil, 2015	Brazil	Brazil	Middle income economy	USA	United Kingdom	Applied research	Case series	Children	Clinical Management	Microcephaly and other	Mixed	Mixed	Public	The Brazilian Ministry of Health	Brazil	Pernambuco State Health Department	Brazil	Pan American Health Organization (PAHO)	USA
Weitzel T, Cortes CP. ZIKV INFECTION PRESENTING WITH POSTAURICULAR LYMPHADENOPATHY. (thomas.weitzel@gmail.com)	Chile	LAC	High income economy			Applied research	Case Report	Male	Clinical Management	Other	Academic	Not Reported
Maria AT, Maquart M, Makinson A, Flusin O, Segondy M, Leparc-Goffart I, Le Moing V, Foulongne V. ZIKA VIRUS INFECTIONS IN THREE TRAVELLERS RETURNING FROM SOUTH AMERICA AND THE CARIBBEAN RESPECTIVELY, TO MONTPELLIER, FRANCE, DECEMBER 2015 TO JANUARY 2016. (v-foulongne@chu-montpellier.fr)	France	Other	High income economy			Applied research	Case series	Adults	Clinical Management	Other	Academic	Not Reported
Deng Y, Zeng L, Bao W, Xu P, Zhong G. Zika Research Projects List: Experience of integrated traditional Chinese and Western medicine in first case of imported Zika virus disease in China. (zgr1965@sina.com)	China	Other	Middle income economy			Applied research	Case Report	Male	Clinical Management	Other	Hospital	Not Reported
Ventura CV; Maia M; Ventura BV; Linden VV; Araujo EB; Ramos RC; Rocha MA; Carvalho MD; Belfort R; Ventura LO. Zika Research Projects List: Ophthalmological findings in infants with microcephaly and presumable intra-uterus Zika virus infection.(clinbelf@uol.com.br)	Brazil	Brazil	Middle income economy			Applied research	Case series	Children	Clinical Management	Microcephaly and other	Mixed	None/Not specified
Fontes BM. Zika Research Projects List: Zika virus-related hypertensive iridocyclitis. (fontesbrunom@gmail.com)	Brazil	Brazil	Middle income economy			Applied research	Case Report	Male	Clinical Management	Other	Hospital	None/Not specified
Thomas DL, Sharp TM, Torres J, Armstrong PA, Munoz-Jordan J, Ryff KR, Martinez-Quiñones A, Arias-Berríos J, Mayshack M, Garayalde GJ, Saavedra S, Luciano CA, Valencia-Prado M, Waterman S, Rivera-García B. Local Transmission of Zika Virus — Puerto Rico, November 23, 2015–January 28, 2016. (Zika@salud.gov.pr)	Puerto Rico	LAC	High income economy	USA		Applied research	Case series	Adults	Epidemiology	Other	Public	Not Reported
Wikan N, Suputtamongkol Y, Yoksan S, Smith DR, Auewarakul P. Zika Research Projects List: Immunological evidence of Zika virus transmission in Thailand. (duncan_r_smith@hotmail.com)	Thailand	Other	Middle income economy			Applied research	Laboratory Study	General	Epidemiology	Other	Academic	Mixed	Public	Mahidol University	Thailand	Thailand Research Fund (TRF)	Thailand
Soares de Araújo JS, Regis CT, Gomes RGS, Tavares TR, Rocha dos Santos C, Assunção PM, Nóbrega RV, Pinto DA, Bezerra BD, Mattos SS. Zika Research Projects List: Microcephaly in northeastern Brazil: a review of 16 208 births between 2012 and 2015. (ssmattos@cardiol.br)	Brazil	Brazil	Middle income economy			Applied research	Longitudinal Study	Women and Children	Epidemiology	Microcephaly and other	Unknown	None/Not specified
Sow A, Loucoubar C, Diallo D, Faye O, Ndiaye Y, Senghor CS, Dia AT, Faye O, Weaver SC, Diallo M, Malvy D, Sall AA .Zika Research Projects List: Concurrent malaria and arbovirus infections in Kedougou, southeastern Senegal. (asall@pasteur.sn)	Senegal	Other	Low income economy	France	USA	Applied research	Longitudinal Study	Adults	Disease pathogenesis	Other	Mixed	Public	Public	National Institute of Health (NIH)	USA
Villamil-Gómez WE, González-Camargo O, Rodriguez-Ayubi J, Zapata-Serpa D, Rodriguez-Morales AJ. Dengue, chikungunya and Zika co-infection in a patient from Colombia (arodriguezm@utp.edu.co)	Colombia	LAC	Middle income economy			Applied research	Case Report	Male	Clinical Management	Other	Mixed	None/Not specified
Shinohara K1, Kutsuna S2, Takasaki T3, Moi ML3, Ikeda M3, Kotaki A3, Yamamoto K1, Fujiya Y1, Mawatari M1, Takeshita N1, Hayakawa K1, Kanagawa S1, Kato Y1, Ohmagari N1. Zika Research Projects List: Zika fever imported from Thailand to Japan, and diagnosed by PCR in the urines. (sonare.since1192@gmail.com)	Japan	Other	High income economy			Applied research	Case Report	Male	Epidemiology	Other	Research Institute	Not Reported
Ventura CV, Maia M, Bravo-Filho V, Góis AL, Belfort R Jr. Zika virus in Brazil and macular atrophy in a child with microcephaly. (clinbelf@uol.com.br)	Brazil	Brazil	Middle income economy			Applied research	Case series	Children	Clinical Management	Microcephaly and other	Academic	Not Reported
Korhonen EM, Huhtamo E, Smura T, Kallio-Kokko H, Raassina M, Vapalahti O. ZIKA VIRUS INFECTION IN A TRAVELLER RETURNING FROM THE MALDIVES, JUNE 2015. (essi.m.korhonen@helsinki.fi)	Finland	Other	High income economy			Applied research	Case Report	Male	Epidemiology	Other	Academic	Mixed	Public	Helsinki University Hospital Funds	Finland	Private Research supporter	Finland
Lin H. Chen, MD. Zika Research Projects List: Zika Virus Infection in a Massachusetts Resident After Travel to Costa Rica: A Case Report.	USA	USA/Canada	High income economy			Applied research	Case Report	Male	Clinical Management	Other	Academic	Not Reported
Calvet GA, Filippis AM, Mendonça MC, Sequeira PC, Siqueira AM, Veloso VG, Nogueira RM, Brasil P. Zika Research Projects List: First detection of autochthonous Zika virus transmission in a HIV-infected patient in Rio de Janeiro, Brazil. (guilherme.calvet@ini.fiocruz.br & abispo@ioc.fiocruz.br & marcosclm@ioc.fiocruz.br & patricia@ioc.fiocruz.br & andre.siqueira@ini.fiocruz.br & valdilea.veloso@gma…	Brazil	Brazil	Middle income economy			Applied research	Case Report	Male	Clinical Management	Other	Non-profit	Public	Public	Foundation Carlos Chagas Filho Research Support of the State of Rio de Janeiro (FAPERJ)	Brazil
Aubry M, Richard V, Green J, Broult J, Musso D. Zika Research Projects List: Inactivation of Zika virus in plasma with amotosalen and ultraviolet A illumination. (maubry@ilm.pf)	French Polynesia	Other	High income economy	USA		Basic research	Laboratory Study	Others	Research and development of products	Other	Research Institute	Private	Other	Cerus Corporation	USA
Goorhuis A, von Eije KJ, Douma RA, Rijnberg N, van Vugt M, Stijnis C, Grobusch MP. Zika virus and the risk of imported infection in returned travelers: Implications for clinical care. (a.goorhuis@amc.uva.nl)	Netherlands	Other	High income economy			Applied research	Case series	Adults	Clinical Management	Other	Academic	None/Not specified
Ginier M, Neumayr A, Günther S, Schmidt-Chanasit J, Blum J. Affiliations: Zika Research Projects List: Zika without symptoms in returning travelers: What are the implications? (andreas.neumayr@unibas.ch)	Switzerland	Other	High income economy	Germany		Applied research	Case Report	Women	Clinical Management	Other	Mixed	Not Reported
Pessôa R, Patriota JV, Lourdes de Souza Md, Felix AC, Mamede N, Sanabani SS. Zika Research Projects List: Investigation Into an Outbreak of Dengue-like Illness in Pernambuco, Brazil, Revealed a Cocirculation of Zika, Chikungunya, and Dengue Virus Type 1. (sabyem_63@yahoo.com)	Brazil	Brazil	Middle income economy			Applied research	Cross sectional Study	Adults	Virus, Vectors and Reservoirs	Other	Academic	Public	Public	Sao Paulo Research Foundation (FAPESP)	Brazil
Venturi G, Zammarchi L, Fortuna C, Remoli ME, Benedetti E, Fiorentini C, Trotta M, Rizzo C, Mantella A, Rezza G, Bartoloni A. AN AUTOCHTHONOUS CASE OF ZIKA DUE TO POSSIBLE SEXUAL TRANSMISSION, FLORENCE, ITALY, 2014 (alessandro.bartoloni@unifi.it)	Italy	Other	High income economy			Applied research	Case Report	Male	Epidemiology	Other	Academic	Not Reported
Buathong R, Hermann L, Thaisomboonsuk B, Rutvisuttinunt W, Klungthong C, Chinnawirotpisan P, Manasatienkij W, Nisalak A, Fernandez S, Yoon IK, Akrasewi P, Plipat T. Zika Research Projects List: Detection of Zika Virus Infection in Thailand, 2012-2014. ( moc.liamg@iwes.nrokasap & ht.og.hpom.2htlaeh@aubemor & kepidem@gmail.com)	Thailand	Other	Middle income economy	Canada		Applied research	Case series	Adults	Clinical Management	Other	Public	Public	Public	Canadian Institutes of Health Research Fellowship	Canada
Hamel R, Dejarnac O, Wichit S, Ekchariyawat P, Neyret A, Luplertlop N, Perera-Lecoin M, Surasombatpattana P, Talignani L, Thomas F, Cao-Lormeau VM, Choumet V, Briant L, Desprès P, Amara A, Yssel H, Missé D. Biology of Zika Virus Infection in Human Skin Cells. (dorothee.misse@ird.fr)	France	Other	High income economy	Thailand	French Polynesia	Basic research	Laboratory Study	Others	Virus, Vectors and Reservoirs	Other	Research Institute	Public	Public	The French National Research Agency (ANR)	France	Infectiopôle Sud Foundation	France
Summers DJ, Acosta RW, Acosta AM. Zika Research Projects List: Zika Virus in an American Recreational Traveler. (dsummers@travelersmedical.com)	USA	USA/Canada	High income economy			Applied research	Case Report	Male	Clinical Management	Other	Mixed	Not Reported
Musso D, Roche C, Nhan TX, Robin E, Teissier A, Cao-Lormeau VM. Zika Research Projects List: Detection of Zika virus in saliva. (e.grange@cht.nc & dmusso@ilm.pf & croche@ilm.pf & tnhan@ilm.pf & mlormeau@ilm.pf)	French Polynesia	Other	High income economy			Applied research	Cross sectional Study	General	Epidemiology	Other	Research Institute	None/Not specified
Zammarchi L, Tappe D, Fortuna C, Remoli ME, Günther S, Venturi G, Bartoloni A, Schmidt-Chanasit J. Zika Research Projects List: Zika virus infection in a traveler returning to Europe from Brazil, March 2015. (alessandro.bartoloni@unifi.it)	Italy	Other	High income economy	Germany		Applied research	Case Report	Male	Clinical Management	Other	Public	Not Reported
Zanluca C, Melo VC, Mosimann AL, Santos GI, Santos CN, Luz K. First report of autochthonous transmission of Zika virus in Brazil. ( clsantos@fiocruz.br, klebergluz@gmail.com)	Brazil	Brazil	Middle income economy			Basic research	Case series	Adults	Clinical Management	Other	Research Institute	Public	Public	Oswaldo Cruz Foundation (FIOCRUZ)	Brazil	The Higher Education Personnel Improvement Coordination (CAPES) of the Ministry of Education (MEC)	Brazil	The Araucaria Support Scientific and Technological Development Paraná State Foundation (AF)	Brazil
Leung GH, Baird RW, Druce J, Anstey NM. Zika Research Projects List: Zika virus infection in Australia following a monkey bite in Indonesia.	Australia	Other	High income economy			Applied research	Case Report	Male	Epidemiology	Other	Hospital/Health clinic	Not Reported
Tappe D, Nachtigall S, Kapaun A, Schnitzler P, Günther S, Schmidt-Chanasit J. Zika Research Projects List: Acute Zika virus infection after travel to Malaysian Borneo, September 2014.	Germany	Other	High income economy			Applied research	Case Report	Women	Clinical Management	Other	Mixed	Not Reported
Jennita ReefhuisComments to Author , Suzanne M. Gilboa, Michael A. Johansson, Diana Valencia, Regina M. Simeone, Susan L. Hills, Kara Polen, Denise J. Jamieson, Lyle R. Petersen, and Margaret A. Honein. Projecting Month of Birth for At-Risk Infants after Zika Virus Disease Outbreaks.	Brazil	Brazil	Middle income economy	USA		Applied research	Cohort study	Women	Causality	Other	Public	Not Reported
Alera MT, Hermann L, Tac-An IA, Klungthong C, Rutvisuttinunt W, Manasatienkij W, Villa D, Thaisomboonsuk B, Velasco JM, Chinnawirotpisan P, Lago CB, Roque VG Jr, Macareo LR, Srikiatkhachorn A, Fernandez S, Yoon IK. Zika Research Projects List: Zika virus infection, Philippines, 2012. (gro.smirfa@nnamreh.arual)	Philippines	Other	Middle income economy	Thailand	Canada	Applied research	Case Report	Male	Clinical Management	Other	Research Institute	Public	Public	US Department of Defense Global Emerging Infections Surveillance and Response System	USA
Musso D, Roche C, Robin E, Nhan T, Teissier A, Cao-Lormeau VM. Zika Research Projects List: Potential sexual transmission of Zika virus	French Polynesia	Other	High income economy			Applied research	Case Report	Male	Epidemiology	Other	Hospital/Health clinic	Not Reported
Dupont-Rouzeyrol M, O'Connor O, Calvez E, Daurès M, John M, Grangeon JP, Gourinat AC. Zika Research Projects List: Co-infection with Zika and dengue viruses in 2 patients, New Caledonia, 2014.	New Caledonia	Other	High income economy			Applied research	Case series	General	Clinical Management	Other	Private	Public	Public	Institut Pasteur	France	New Caledonia Government	New Caledonia
Zammarchi L, Stella G, Mantella A, Bartolozzi D, Tappe D, Günther S, Oestereich L, Cadar D, Muñoz-Fontela C, Bartoloni A, Schmidt-Chanasit J. Zika Research Projects List: Zika virus infections imported to Italy: clinical, immunological and virological findings, and public health implications. ( lorenzo.zammarchi@unifi.it & giulia.stella441@gmail.com & bartolozzid@aou-careggi.toscana.it & bartoloz…	Italy	Other	High income economy	Germany		Applied research	Case series	Adults	Disease pathogenesis	ZIKAV transmission/movement within/across country	Academic	Unknown		Leibniz Gemeinschaft	Germany
Tappe D, Pérez-Girón JV, Zammarchi L, Rissland J, Ferreira DF, Jaenisch T, Gómez-Medina S, Günther S, Bartoloni A, Muñoz-Fontela C, Schmidt-Chanasit J. Zika Research Projects List: Cytokine kinetics of Zika virus-infected patients from acute to reconvalescent phase. (tappe@bnitm.de)	Germany	Other	High income economy	Italy	Brazil	Applied research	Longitudinal Study	Adults	Disease pathogenesis	Other	Mixed	Not Reported
Cardoso CW, Paploski IA, Kikuti M, Rodrigues MS, Silva MM, Campos GS, Sardi SI, Kitron U, Reis MG, Ribeiro GS. Zika Research Projects List: Outbreak of Exanthematous Illness Associated with Zika, Chikungunya, and Dengue Viruses, Salvador, Brazil (rb.zurcoif.aihab@oriebir.emrehliug)	Brazil	Brazil	Middle income economy	USA		Applied research	Longitudinal Study	General	Epidemiology	Other	Public	Public	Public	Support Foundation of the State of Bahia Research (FAPESB)	Brazil	The Higher Education Personnel Improvement Coordination (CAPES) of the Ministry of Education (MEC)	Brazil	National Council for Scientific and Technological Development (CNPq)	Brazil
Aubry M, Finke J, Teissier A, Roche C, Broult J, Paulous S, Desprès P, Cao-Lormeau VM, Musso D. Zika Research Projects List: Seroprevalence of arboviruses among blood donors in French Polynesia, 2011–2013. (maubry@ilm.pf)	French Polynesia	Other	High income economy	Germany	France	Applied research	Longitudinal Study	Adults	Epidemiology	Other	Hospital/Health clinic	Unknown		Contrat de projets 2012–2014	France
J. Tognarelli S. Ulloa E. Villagra J. Lagos C. Aguayo R. Fasce B. Parra J. Mora N. Becerra N. Lagos L. VeraB. Olivares M. Vilches J. Fernández. Zika Research Projects List: A report on the outbreak of Zika virus on Easter Island, South Pacific, 2014. (jfernand@ispch.cl)	Easter Island	Other	High income economy	Chile		Applied research	Longitudinal Study	General	Virus, Vectors and Reservoirs	Other	Hospital/Health clinic	Private	Other	Public Health Institute	USA
Diagne CT, Diallo D, Faye O, Ba Y, Faye O, Gaye A, Dia I, Faye O, Weaver SC, Sall AA, Diallo M1. Zika Research Projects List: Potential of selected Senegalese Aedes spp. mosquitoes (Diptera: Culicidae) to transmit Zika virus. (ns.ruetsap@engaidtc)	Senegal	Other	Low income economy	USA		Basic research	Laboratory Study	Animal	Virus, Vectors and Reservoirs	Other	Mixed	Public	Public	National Institute of Health (NIH)	USA
Campos GS, Bandeira AC, Sardi SI. Zika Research Projects List: Zika Virus Outbreak, Bahia, Brazil.	Brazil	Brazil	Middle income economy			Applied research	Case series	General	Clinical Management	Other	Academic	Public	Public	Support Foundation of the State of Bahia Research (FAPESB)	Brazil
Gourinat AC, O'Connor O, Calvez E, Goarant C, Dupont-Rouzeyrol M. Zika Research Projects List: Detection of Zika virus in urine.	New Caledonia	Other	High income economy			Basic research	Laboratory Study	Adults	Research and development of products	Other	Research Institute	Not Reported
Althouse BM, Hanley KA, Diallo M, Sall AA, Ba Y, Faye O, Diallo D, Watts DM, Weaver SC, Cummings DA. Impact of Climate and Mosquito Vector Abundance on Sylvatic Arbovirus Circulation Dynamics in Senegal ( althouse@santafe.edu)	Senegal	Other	Low income economy	USA		Applied research	Longitudinal Study	Animal	Virus, Vectors and Reservoirs	Other	Non-profit	Public	Public	National Institute of Health (NIH)	USA	National Institute of Health (NIH)	USA
Wæhre T, Maagard A, Tappe D, Cadar D, Schmidt-Chanasit J. Zika Virus Infection after Travel to Tahiti, December 2013.	Norway	Other	High income economy	Germany		Applied research	Case Report	Women	Clinical Management	Other	Hospital/Health clinic	Not Reported
Baronti C, Piorkowski G, Charrel RN, Boubis L, Leparc-Goffart I, de Lamballerie X. Zika Research Projects List: Complete coding sequence of Zika virus from a French Polynesia outbreak in 2013. (cecile.baronti@univ-amu.fr.)	French Polynesia	Other	High income economy	France		Applied research	Laboratory Study	Others	Virus, Vectors and Reservoirs	Molecular/Phylogenetic/Gene sequencing	Mixed	Non-profit	Other	European Virus Archive (EVA)	France
Pyke AT, Daly MT, Cameron JN, Moore PR, Taylor CT, Hewitson GR, Humphreys JL, Gair R. Zika Research Projects List: Imported Zika virus infection from the Cook Islands into Australia, 2014. (Alyssa.Pyke@health.qld.gov.au)	Australia	Other	High income economy			Applied research	Case Report	Women	Clinical Management	Molecular/Phylogenetic/Gene sequencing	Public	Public	Public	Queensland Health	Australia
Cao-Lormeau VM, Roche C, Teissier A, Robin E, Berry AL, Mallet HP, Sall AA, Musso D1. Zika Research Projects List: Zika virus, French Polynesia, South pacific, 2013.	French Polynesia	Other	High income economy			Applied research	Case series	General	Epidemiology	Other	Hospital/Health clinic	Not Reported
Oehler E, Watrin L, Larre P, Leparc-Goffart I, Lastere S, Valour F, Baudouin L, Mallet H, Musso D, Ghawche F. ZIKA VIRUS INFECTION COMPLICATED BY GUILLAIN-BARRÉ SYNDROME – CASE REPORT, FRENCH POLYNESIA, DECEMBER 2013. (erwan.oehler@cht.pf)	French Polynesia	Other	High income economy			Applied research	Case Report	Women	Clinical Management	GBS and other neurological diseases	Hospital/Health clinic	Not Reported
Besnard M, Lastere S, Teissier A, Cao-Lormeau V, Musso D. Zika Research Projects List: Evidence of perinatal transmission of Zika virus, French Polynesia, December 2013 and February 2014 (dmusso@ilm.pf)	French Polynesia	Other	High income economy			Applied research	Case series	Women and Children	Epidemiology	Other	Hospital/Health clinic	Not Reported
Grard G, Caron M, Mombo IM, Nkoghe D, Mboui Ondo S, Jiolle D, Fontenille D, Paupy C, Leroy EM. Zika Research Projects List: Zika virus in Gabon (Central Africa)--2007: a new threat from Aedes albopictus? (gildagrard@gmail.com)	Gabon	Other	Middle income economy	France		Applied research	Laboratory Study	Women and Children	Virus, Vectors and Reservoirs	Other	Research Institute	Mixed	Public	The International Medical Research Centre of Franceville (CIRMF)	Gabon	Total Gabon	Gabon	French Foreign Ministry	France
Fonseca K, Meatherall B, Zarra D, Drebot M, MacDonald J, Pabbaraju K, Wong S, Webster P, Lindsay R Tellier R. First Case of Zika Virus Infection in a Returning Canadian Traveler. (kevin.fonseca@albertahealthservices.ca)	Canada	USA/Canada	High income economy			Applied research	Case Report	Women	Clinical Management	Other	Other	Not Reported
Ledermann JP, Guillaumot L, Yug L, Saweyog SC, Tided M, Machieng P, Pretrick M, Marfel M, Griggs A, Bel M, Duffy MR, Hancock WT, Ho-Chen T, Powers AM. Zika Research Projects List: Aedes hensilli as a potential vector of Chikungunya and Zika viruses. (APowers@cdc.gov)	Yap Island	Other	Middle income economy	New Caledonia	USA	Basic research	Laboratory Study	Animal	Virus, Vectors and Reservoirs	Other	Public	Public	Public	United States Government	USA	Centers for Disease Control and Prevention (CDC)	USA
Diawo Diallo , Amadou A. Sall, Cheikh T. Diagne, Oumar Faye, Ousmane Faye, Yamar Ba, Kathryn A. Hanley, Michaela Buenemann, Scott C. Weaver, Mawlouth Diallo. Zika Research Projects List: Zika virus emergence in mosquitoes in southeastern Senegal, 2011. (ddiallo@pasteur.sn)	Senegal	Other	Low income economy			Basic research	Longitudinal Study	Animal	Virus, Vectors and Reservoirs	Other	Research Institute	Public	Public	National Institute of Health (NIH)	USA	National Institute of Health (NIH)	USA
Oumar Faye , Caio C. M. Freire , Atila Iamarino, Ousmane Faye, Juliana Velasco C. de Oliveira, Mawlouth Diallo, Paolo M. A. Zanotto, Amadou Alpha Sall. Molecular Evolution of Zika Virus during Its Emergence in the 20th Century. (asall@pasteur.sn)	Senegal	Other	Low income economy	Brazil		Applied research	Laboratory Study	Others	Virus, Vectors and Reservoirs	Molecular/Phylogenetic/Gene sequencing	Mixed	Mixed	Public	Institut Pasteur	Senegal	Sao Paulo Research Foundation (FAPESP)	Brazil	National Institute of Health (NIH)	USA
Tappe D, Rissland J, Gabriel M, Emmerich P, Gunther S, Held G, Smola S, Schmidt-Chanasit J. FIRST CASE OF LABORATORY-CONFIRMED ZIKA VIRUS INFECTION IMPORTED INTO EUROPE, NOVEMBER 2013 (jonassi@gmx.de)	Germany	Other	High income economy			Applied research	Case Report	Male	Clinical Management	ZIKAV transmission/movement within/across country	Research Institute	Not Reported
Kutsuna S, Kato Y, Takasaki T, Moi M, Kotaki A, Uemura H, Matono T, Fujiya Y, Mawatari M, Takeshita N, Hayakawa K, Kanagawa S, Ohmagari N. Zika Research Projects List: Two cases of Zika fever imported from French Polynesia to Japan, December 2013 to January 2014. (sonare.since1192@gmail.com)	Japan	Other	High income economy			Applied research	Case series	Adults	Clinical Management	ZIKAV transmission/movement within/across country	Public	Public	Public	Research on Emerging and Re-emerging Infectious Diseases by the Ministry of Health, Labor and Welfare, Japan	Japan
Musso D, Nhan T, Robin E, Roche C, Bierlaire D, Zisou K, Shan Yan A, Cao-Lormeau VM, Broult J. Zika Research Projects List: Potential for Zika virus transmission through blood transfusion demonstrated during an outbreak in French Polynesia, November 2013 to February 2014. (dmusso@ilm.pf)	French Polynesia	Other	High income economy			Applied research	Longitudinal Study	Adults	Epidemiology	Other	Research Institute	Not Reported
Pei-Sze Jeslyn Wong, Mei-zhi Irene Li, Chee-Seng Chong, Lee-Ching Ng, Cheong-Huat Tan. Zika Research Projects List: Aedes (Stegomyia) albopictus (Skuse): a potential vector of Zika virus in Singapore. (tan_cheong_huat@nea.gov.sg)	Singapore	Other	High income economy			Basic research	Laboratory Study	Animal	Virus, Vectors and Reservoirs	Other	Public	Public	Public	The Ministry of Environment and Water Resources	Singapore
Jason C. Kwong, Julian D. Druce and Karin Leder. Zika Virus Infection Acquired During Brief Travel to Indonesia. (kwongj@gmail.com)	Australia	Other	High income economy			Applied research	Case Report	Male	Clinical Management	ZIKAV transmission/movement within/across country	Hospital/Health clinic	Not Reported
Faye O, Faye O, Diallo D, Diallo M, Weidmann M, Sall AA. Zika Research Projects List: Quantitative real-time PCR detection of Zika virus and evaluation with field-caught mosquitoes. (ns.ruetsap@eyaframuo; ns.ruetsap@eyafo; diawod@yahoo.com; : ns.ruetsap@ollaid; ed.gdwg@amdiewm; ns.ruetsap@llasa)	Senegal	Other	Low income economy	Germany		Experimental development	Laboratory Study	Others	Epidemiology	Other	Research Institute	Public	Public	Institut Pasteur	Senegal	National Institute of Health (NIH)	USA
Li MI, Wong PS, Ng LC, Tan CH. Zika Research Projects List: Oral susceptibility of Singapore Aedes (Stegomyia) aegypti (Linnaeus) to Zika virus. (tan_cheong_huat@nea.gov.sg)	Singapore	Other	High income economy			Basic research	Laboratory Study	Animal	Virus, Vectors and Reservoirs	Other	Research Institute	Public	Public	The Ministry of Environment and Water Resources	Singapore
Haddow AD, Schuh AJ, Yasuda CY, Kasper MR, Heang V, Huy R, Guzman H, Tesh RB, Weaver SC. Zika Research Projects List: Genetic characterization of Zika virus strains: geographic expansion of the Asian lineage. (adhaddow@gmail.com)	USA	USA/Canada	High income economy	Cambodia		Applied research	Laboratory Study	Others	Virus, Vectors and Reservoirs	Molecular/Phylogenetic/Gene sequencing	Academic	Public	Public	National Institute of Health (NIH)	USA
Heang V, Yasuda CY, Sovann L, Haddow AD, Travassos da Rosa AP, Tesh RB, Kasper MR. Zika Research Projects List: Zika virus infection, Cambodia, 2010	Cambodia	Other	Middle income economy	USA	Indonesia	Basic research	Case Report	Children	Clinical Management	ZIKAV transmission/movement within/across country	Public	Public	Public	US Department of Defense Global Emerging Infections Surveillance and Response System	USA
Foy BD, Kobylinski KC, Chilson Foy JL, Blitvich BJ, Travassos da Rosa A, Haddow AD, Lanciotti RS, Tesh RB. Probable Non–Vector-borne Transmission of Zika Virus, Colorado, USA.	USA	USA/Canada	High income economy			Applied research	Case series	Male	Epidemiology	ZIKAV transmission/movement within/across country	Academic	Public	Public	National Institute of Health (NIH)	USA
Fokam EB1, Levai LD2, Guzman H3, Amelia PA3, Titanji VP4, Tesh RB3, Weaver SC3. Zika Research Projects List: Silent circulation of arboviruses in Cameroon.	Cameroon	Other	Middle income economy	USA		Applied research	Cross sectional Study	Adults	Epidemiology	ZIKAV transmission/movement within/across country	Academic	Public	Public	National Institute of Health (NIH)	USA
Duffy MR, Chen TH, Hancock WT, Powers AM, Kool JL, Lanciotti RS, Pretrick M, Marfel M, Holzbauer S, Dubray C, Guillaumot L, Griggs A, Bel M, Lambert AJ, Laven J, Kosoy O, Panella A, Biggerstaff BJ, Fischer M, Hayes EB. Zika Research Projects List: Zika virus outbreak on Yap Island, Federated States of Micronesia. (mfischer@cdc.gov.)	Yap Island	Other	Middle income economy	USA		Applied research	Longitudinal Study	General	Epidemiology	Other	Public	Public	Public	Yap State Department of Health Service	Yap Island	Federated States of Micronesia Department of Health, Education and Social Affairs	Micronesia	Centers for Disease Control and Prevention (CDC)	USA	Centers for Disease Control and Prevention (CDC)	USA
Faye O, Faye O, Dupressoir A, Weidmann M, Ndiaye M, Alpha Sall A. Zika Research Projects List: One-step RT-PCR for detection of Zika virus. (asall@pasteur.sn)	Senegal	Other	Low income economy			Experimental development	Laboratory Study	Others	Epidemiology	Other	Hospital/Health clinic	Public	Public	Institut Pasteur	Senegal
Robert S. Lanciotti , Olga L. Kosoy, Janeen J. Lavenm, Jason O. Velez, Amy J. Lambert, Alison J. Johnson, Stephanie M. Stanfield, and Mark R. Duffy. Zika Research Projects List: Genetic and Serologic Properties of Zika Virus Associated with an Epidemic, Yap State, Micronesia, 2007	Micronesia	Other	Middle income economy	USA		Applied research	Case series	General	Virus, Vectors and Reservoirs	Other	Public	Not Reported
Kuno G, Chang GJ. Zika Research Projects List: Full-length sequencing and genomic characterization of Bagaza, Kedougou, and Zika viruses. ( gok1@cdc.gov; gxc7@cdc.gov)	USA	USA/Canada	High income economy			Applied research	Laboratory Study	Others	Virus, Vectors and Reservoirs	Molecular/Phylogenetic/Gene sequencing	Public	Not Reported
Sahoo M, Jena L, Daf S, Kumar S. Virtual Screening for Potential Inhibitors of NS3 Protein of Zika Virus. ( satishangral@gmail.com )	India	Other	Middle income economy			Basic research	Laboratory Study	Others	Virus, Vectors and Reservoirs	Other	Unknown	Unknown		Bioinformatics Centre and Biochemistry, Mahatma Gandhi Institute of Medical Sciences	India
John H.-O. Petterssona, Vegard Eldholma, Stephen J. Seligmanc, Åke Lundkvistb, Andrew K. Falconare, Michael W. Gauntf, Didier Mussog, Antoine Nougairèdeh, Remi Charrelh, Ernest A. Gouldh, Xavier de Lamballerieh. How Did Zika Virus Emerge in the Pacific Islands and Latin America? ( eag@ceh.ac.uk.)	Norway	Other	High income economy	Sweden	United Kingdom	Applied research	Laboratory Study	Others	Virus, Vectors and Reservoirs	Molecular/Phylogenetic/Gene sequencing	Academic	Public	Public	European Union	Europe
Carlos Fernando Odir Rodrigues Melo, Diogo Noin de Oliveira, Estela de Oliveira Lima, Tatiane Melina Guerreiro, Cibele Zanardi Esteves, Raissa Marques Beck, Marina Aiello Padilla, Guilherme Paier Milanez, Clarice Weis Arns, José Luiz Proença-Modena, Jayme Augusto Souza-Neto, Rodrigo Ramos Catharino . A Lipidomics Approach in the Characterization of Zika-Infected Mosquito Cells: Potential Targets …	Brazil	Brazil	Middle income economy			Basic research	Laboratory Study	Others	Virus, Vectors and Reservoirs	Other	Academic	Public	Public	Sao Paulo Research Foundation (FAPESP)	Brazil
Kim E, Erdos G, Huang S, Kenniston T, Falo LD Jr, Gambotto A. Preventative Vaccines for Zika Virus Outbreak: Preliminary Evaluation. (gambottoa@upmc.edu.)	USA	USA/Canada	High income economy			Basic research	Animal research	Animal	Public Health Interventions	Other	Academic	Non-profit	Other	University of Pittsburgh Medical Center (UPMC)	USA
Gruba N, Rodriguez Martinez JI, Grzywa R, Wysocka M, Skoreński M, Burmistrz M, Łęcka M, Lesner A, Sieńczyk M, Pyrć K. Substrate profiling of Zika virus NS2B-NS3 protease. (k.a.pyrc@uj.edu.pl. ; adam.lesner@ug.edu.pl. ; marcin.sienczyk@pwr.edu.pl.)	Poland	Other	High income economy			Basic research	Laboratory Study	Others	Virus, Vectors and Reservoirs	Other	Academic	Public	Public	Ministry of Science and Higher Education, Poland	Poland	National Science Center	Poland	European Union	Europe
Huang WC Abraham R, Shim BS, Choe H, Page DT. Zika virus infection during the period of maximal brain growth causes microcephaly and corticospinal neuron apoptosis in wild type mice ( HChoe@scripps.edu; paged@scripps.edu)	USA	USA/Canada	High income economy			Basic research	Animal research	Animal	Disease pathogenesis	Microcephaly and other	Academic	Public	Public	National Institute of Health (NIH)	USA
Dowd KA, Ko SY, Morabito KM, Yang ES, Pelc RS, DeMaso CR, Castilho LR, Abbink P, Boyd M, Nityanandam R, Gordon DN, Gallagher JR, Chen X, Todd JP, Tsybovsky Y, Harris A, Huang YS, Higgs S, Vanlandingham DL, Andersen H, Lewis MG, De La Barrera R, Eckels KH, Jarman RG, Nason MC, Barouch DH, Roederer M, Kong WP, Mascola JR, Pierson TC, Graham BS. Rapid development of a DNA vaccine for Zika virus. (pi…	USA	USA/Canada	High income economy	Brazil		Applied research	Animal research	Animal	Research and development of products	Other	Public	Public	Other	National Institute of Health (NIH)	USA	Kansas State University	USA	Frederick National Laboratory for Cancer Research of the National Institute of Health	USA
Ferreira-de-Brito A, Ribeiro IP, Miranda RM, Fernandes RS, Campos SS, Silva KA, Castro MG, Bonaldo MC, Brasil P, Lourenço-de-Oliveira R. First detection of natural infection of Aedes aegypti with Zika virus in Brazil and throughout South America. ( lourenco@ioc.fiocruz.br)	Brazil	Brazil	Middle income economy			Basic research	Animal research	Animal	Virus, Vectors and Reservoirs	Other	Unknown	Not Reported
Claire L. Donald , Benjamin Brennan , Stephanie L. Cumberworth , Veronica V. Rezelj, Jordan J. Clark, Marli T. Cordeiro, Rafael Freitas de Oliveira França, Lindomar J. Pena, Gavin S. Wilkie, Ana Da Silva Filipe, Christopher Davis, Joseph Hughes, Margus Varjak, Martin Selinger, Luíza Zuvanov, Ania M. Owsianka, Arvind H. Patel, John McLauchlan, Brett D. Lindenbach, Gamou Fall, Amadou A. Sall, Roman…	United Kingdom	Other	High income economy	Brazil	Czech Republic	Applied research	Laboratory Study	General	Virus, Vectors and Reservoirs	Molecular/Phylogenetic/Gene sequencing	Academic	Public	Public	UK Medical Research Council	United Kingdom	The Support Foundation Science and Technology of the State of Pernambuco (FACEPE)	Brazil
Beatriz Parra, Ph.D., Jairo Lizarazo, M.D., Jorge A. Jiménez-Arango, M.D., Andrés F. Zea-Vera, M.D., Ph.D., Guillermo González-Manrique, M.D., José Vargas, M.D., Jorge A. Angarita, M.D., Gonzalo Zuñiga, M.D., Reydmar Lopez-Gonzalez, M.D., Cindy L. Beltran, M.D., Karen H. Rizcala, M.D., Maria T. Morales, M.D., Oscar Pacheco, M.D., Martha L. Ospina, M.D., Anupama Kumar, M.B., B.S., David R. Cornbla…	Colombia	LAC	Middle income economy	USA		Applied research	Longitudinal Study	General	Clinical Management	GBS and other neurological diseases	Hospital/Health clinic	Mixed	Public	Bart McLean Fund for Neuroimmunology Research	USA	Johns Hopkins Project Restore	USA	University of Valle	Colombia
Schwarz MC, Sourisseau M, Espino MM, Gray ES, Chambers MT, Tortorella D, Evans MJ. Rescue of the 1947 Zika Virus Prototype Strain with a Cytomegalovirus Promoter-Driven cDNA Clone. (ude.mssm@snave.wehttam.)	USA	USA/Canada	High income economy			Basic research	Laboratory Study	Others	Virus, Vectors and Reservoirs	Other	Academic	Mixed	Public	National Institute of Health (NIH)	USA	United States Public Health Service (USPHS) Institutional Research Training Award	USA	American Cancer Society	USA
Melo AS, Aguiar RS, Amorim MM, Arruda MB, Melo FO, Ribeiro ST, Batista AG, Ferreira T, Dos Santos MP, Sampaio VV, Moura SR, Rabello LP, Gonzaga CE, Malinger G, Ximenes R, de Oliveira-Szejnfeld PS, Tovar-Moll F, Chimelli L, Silveira PP, Delvechio R, Higa L, Campanati L, Nogueira RM, Filippis AM, Szejnfeld J, Voloch CM, Ferreira OC Jr, Brindeiro RM, Tanuri A. Congenital Zika Virus Infection: Beyond…	Brazil	Brazil	Middle income economy	Isreal		Applied research	Longitudinal Study	Children	Disease pathogenesis	Microcephaly and other	Non-profit	Public	Public	National Council for Scientific and Technological Development (CNPq)	Brazil	Sao Paulo Research Foundation (FAPESP)	Brazil	The Higher Education Personnel Improvement Coordination (CAPES) of the Ministry of Education (MEC)	Brazil	Prefeitura Municipal de Campina Grande/ Great Plains City Hall	Brazil
Osuna CE, Lim SY, Deleage C, Griffin BD, Stein D, Schroeder LT, Omage R, Best K, Luo M, Hraber PT, Andersen-Elyard H, Ojeda EF, Huang S, Vanlandingham DL, Higgs S, Perelson AS, Estes JD, Safronetz D, Lewis MG, Whitney JB. Zika viral dynamics and shedding in rhesus and cynomolgus macaques	USA	USA/Canada	High income economy	Canada		Basic research	Animal research	Animal	Virus, Vectors and Reservoirs	Other	Academic	Public	Public	National Institute of Health (NIH)	USA
Bayless NL, Greenberg RS, Swigut T, Wysocka J, Blish CA. Zika Virus Infection Induces Cranial Neural Crest Cells to Produce Cytokines at Levels Detrimental for Neurogenesis. (cblish@stanford.edu; wysocka@stanford.edu)	USA	USA/Canada	High income economy			Basic research	Laboratory Study	Others	Virus, Vectors and Reservoirs	Other	Academic	Mixed	Public	Stanford University	USA	National Institute of Health (NIH)	USA	March of Dimes	USA	Howard Hughes Medical Institute	USA
Li XF, Dong HL, Huang XY, Qiu YF, Wang HJ, Deng YQ, Zhang NN, Ye Q, Zhao H, Liu ZY, Fan H, An XP, Sun SH, Gao B, Fa YZ, Tong YG, Zhang FC, Gao GF, Cao WC, Shi PY, Qin CF. Characterization of a 2016 Clinical Isolate of Zika Virus in Non-human Primates. (qincf@bmi.ac.cn.)	China	Other	Middle income economy	USA		Applied research	Animal research	Animal	Virus, Vectors and Reservoirs	Other	Academic	Unknown		State Key Laboratory of Pathogen and Biosecurity, China	China	Guangzhou Science and Technology Program for Public Wellbeing	China	Ministry of Science and Technology, China	China	Beijing Nova Program	China
Zhong-Yu Liu Xiao-Feng Li Tao Jiang Yong-Qiang Deng Qing Ye Hui Zhao Jiu-Yang Yu Cheng-Feng Qin. Viral RNA switch mediates the dynamic control of flavivirus replicase recruitment by genome cyclization. ( qincf@bmi.ac.cn)	China	Other	Middle income economy			Basic research	Laboratory Study	Others	Virus, Vectors and Reservoirs	Other	Academic	Public	Public	Ministry of Science and Technology, China	China	National Natural Science Foundation of China (NSFC)	China	National Basic Research Program of China	China
Simonin Y, Loustalot F, Desmetz C, Foulongne V, Constant O, Fournier-Wirth C, Leon F, Molès JP, Goubaud A, Lemaitre JM, Maquart M, Leparc-Goffart I, Briant L, Nagot N, Van de Perre P, Salinas S. Zika Virus Strains Potentially Display Different Infectious Profiles in Human Neural Cells. (yannick.simonin@umontpellier.fr; sara.salinas@inserm.fr)	France	Other	High income economy			Basic research	Laboratory Study	Others	Virus, Vectors and Reservoirs	Molecular/Phylogenetic/Gene sequencing	Academic	Unknown		La Région Languedoc-Roussillon	France	REACTing through the ITMOs I3M and Neurosciences	France
Likos A, Griffin I, Bingham AM, Stanek D, Fischer M, White S, Hamilton J, Eisenstein L, Atrubin D, Mulay P, Scott B, Jenkins P, Fernandez D, Rico E, Gillis L, Jean R, Cone M, Blackmore C, McAllister J, Vasquez C, Rivera L, Philip C. Local Mosquito-Borne Transmission of Zika Virus - Miami-Dade and Broward Counties, Florida, June-August 2016. (anna.likos@flhealth.gov)	USA	USA/Canada	High income economy			Applied research	Case series	Adults	Clinical Management	Other	Public	Not Reported
Maurer-Stroh S, Mak TM, Ng YK, Phuah SP, Huber RG, Marzinek JK, Holdbrook DA, Lee RT, Cui L, Lin RT. SOUTH-EAST ASIAN ZIKA VIRUS STRAIN LINKED TO CLUSTER OF CASES IN SINGAPORE, AUGUST 2016 (sebastianms@bii.a-star.edu.sg)	Singapore	Other	High income economy			Applied research	Longitudinal Study	General	Virus, Vectors and Reservoirs	Molecular/Phylogenetic/Gene sequencing	Mixed	Public	Public	Ministry of Health of Singapore	Singapore
Fernando S, Fernando T, Stefanik M, Eyer L, Ruzek D. An Approach for Zika Virus Inhibition Using Homology Structure of the Envelope Protein. (sfernando@tamu.edu.)	Czech Republic	Other	High income economy	USA		Basic research	Laboratory Study	Others	Virus, Vectors and Reservoirs	Other	Academic	Non-profit	Other	The Czech Science Foundation GA CR	Czech Republic
Sankar Swaminathan. Fatal Zika Virus Infection with Secondary Nonsexual Transmission (sankar.swaminathan@hsc.utah.edu)	USA	USA/Canada	High income economy			Applied research	Case series	Male	Disease pathogenesis	ZIKAV transmission/movement within/across country	Academic	Public	Public	National Institute of Health (NIH)	USA
Rosenberg AZ, Yu W, Hill DA, Reyes CA, Schwartz DA. Placental Pathology of Zika Virus: Viral Infection of the Placenta Induces Villous Stromal Macrophage (Hofbauer Cell) Proliferation and Hyperplasia. ( davidalanschwartz@gmail.com)	USA	USA/Canada	High income economy			Basic research	Case Report	Women and Children	Clinical Management	ZIKAV transmission/movement within/across country	Hospital/Health clinic	Not Reported
Burke A. Cunha, MD MACPa, Victoria B. Leonichev, MD, Muhammad Raza, MBBS. Chikungunya fever presenting with protracted severe pruritus. (bacunha@winthrop.org)	USA	USA/Canada	High income economy			Applied research	Case Report	Women	Clinical Management	ZIKAV transmission/movement within/across country	Hospital/Health clinic	None/Not specified
Alyssa T. Pyke, Peter R. Moore, Sonja Hall-Mendelin, Jamie L. McMahon, Bruce J Harrower, Tanya R Constantino, Andrew F van den Hurk. Isolation of Zika Virus Imported from Tonga into Australia. (Alyssa.Pyke@health.qld.gov.au)	Australia	Other	High income economy			Applied research	Case Report	Women	Clinical Management	ZIKAV transmission/movement within/across country		Public	Public	Queensland Health	Australia
Goebel S, Snyder B, Sellati T, Saeed M, Ptak R, Murray M, Bostwick R, Rayner J, Koide F, Kalkeri R. A sensitive virus yield assay for evaluation of Antivirals against Zika Virus. (rkalkeri@southernresearch.org)	USA	USA/Canada	High income economy			Basic research	Laboratory Study	Others	Research and development of products	Other	Research Institute	Not Reported
Arsuaga M, Bujalance SG, Díaz-Menéndez M, Vázquez A, Arribas JR. Probable sexual transmission of Zika virus from a vasectomized man. (joser.arribas@salud.madrid.org)	Spain	Other	High income economy			Applied research	Case Report	Adults	Clinical Management	ZIKAV transmission/movement within/across country	Hospital/Health clinic	Unknown		Network of Cooperative Research in Tropical Diseases (RICET )	Spain
Jean Michel Mansuy, , Elsa Suberbielleb, Sabine Chapuy-Regaud, Catherine Mengellea, Louis Bujand, Bruno Marchouc, Pierre Delobelb, Daniel Gonzalez-Duniab, Cécile E Malnoub, Jacques Izopet, Guillaume Martin-Blondel. Zika virus in semen and spermatozoa. (mansuy.jm@chu-toulouse.fr)	France	Other	High income economy			Applied research	Case Report	Male	Clinical Management	ZIKAV transmission/movement within/across country	Hospital/Health clinic	Not Reported
Angeletti S, Lo Presti A, Giovanetti M, Grifoni A, Amicosante M, Ciotti M, Alcantara LJ, Cella E, Ciccozzi M. Phylogenesys and homology modeling in Zika virus epidemic: food for thought (ciccozzi@iss.it)	Italy	Other	High income economy	Bolgaria		Basic research	Laboratory Study	Others	Virus, Vectors and Reservoirs	Molecular/Phylogenetic/Gene sequencing	Academic	Not Reported
Mains JW, Brelsfoard CL, Rose RI, Dobson SL. Female Adult Aedes albopictus Suppression by Wolbachia-Infected Male Mosquitoes. (moc.etamotiuqsom@nosbods)	USA	USA/Canada	High income economy			Basic research	Laboratory Study	Animal	Virus, Vectors and Reservoirs	Other	Other	Public	Public	National Institute of Health (NIH)	USA	Kentucky Cabinet for Economic Development	USA
Xie X, Zou J, Shan C, Yang Y, Kum DB, Dallmeier K, Neyts J, Shi PY. Zika Virus Replicons for Drug Discovery. (peshi@utmb.edu)	USA	USA/Canada	High income economy	China	Belgium	Basic research	Laboratory Study	Others	Virus, Vectors and Reservoirs	Other	Academic	Public	Public	National Institute of Health (NIH)	USA
Richard V, Paoaafaite T, Cao-Lormeau VM. Vector Competence of French Polynesian Aedes aegypti and Aedes polynesiensis for Zika Virus. (vrichard@ilm.pf)	French Polynesia	Other	High income economy			Basic research	Laboratory Study	Animal	Virus, Vectors and Reservoirs	Other	Hospital/Health clinic	None/Not specified
Lahon A, Arya RP, Kneubehl AR, Vogt MB, Dailey Garnes NJ, Rico-Hesse R. Characterization of a Zika Virus Isolate from Colombia. (rebecca.rico-hesse@bcm.edu)	USA	USA/Canada	High income economy			Applied research	Laboratory Study	Women	Virus, Vectors and Reservoirs	Molecular/Phylogenetic/Gene sequencing	Academic	Mixed	Public	National Institute of Health (NIH)	USA	Baylor College of Medicine (BCM)	USA
Oliveira DB, Almeida FJ, Durigon EL, Mendes ÉA, Braconi CT, Marchetti I, Andreata-Santos R, Cunha MP, Alves RP, Pereira LR, Melo SR, Neto DF, Mesquita FS, Araujo DB, Favoretto SR, Sáfadi MA, Ferreira LC, Zanotto PM, Botosso VF, Berezin EN. Prolonged Shedding of Zika Virus Associated with Congenital Infection. (eldurigo@usp.br)	Brazil	Brazil	Middle income economy			Applied research	Case Report	Women and Children	Disease pathogenesis	Other	Academic	Public	Public	Sao Paulo Research Foundation (FAPESP)	Brazil
Kevin E. Eboigbodina, Mirko Brummera, Tuomas Ojalehtoa, Mark Hoserb. Rapid molecular diagnostic test for Zika virus with low demands on sample preparation and instrumentation. (kevin.eboigbodin@oriondiagnostica.fi)	Finland	Other	High income economy	United Kingdom		Experimental development	Laboratory Study	Others	Research and development of products	Other	Other	Not Reported
Sonja Hall-Mendelin, Alyssa T. Pyke, Peter R. Moore, Ian M. Mackay, Jamie L. McMahon, Scott A. Ritchie, Carmel T. Taylor, Frederick A.J. Moore, Andrew F. van den Hurk. Assessment of Local Mosquito Species Incriminates Aedes aegypti as the Potential Vector of Zika Virus in Australia. (andrew.vandenhurk@health.qld.gov.au)	Australia	Other	High income economy			Basic research	Laboratory Study	Animal	Virus, Vectors and Reservoirs	Other	Public	Public	Public	Internal Forensic and Scientific Services research and development project grant	Australia
Barreto de Araújo TV, Rodrigues LC, de Alencar Ximenes RA, de Barros Miranda-Filho D, Montarroyos UR, de Melo AP, Valongueiro S, de Albuquerque MF, Souza WV, Braga C, Filho SP, Cordeiro MT, Vazquez E, Di Cavalcanti Souza Cruz D, Henriques CM, Bezerra LC, da Silva Castanha PM, Dhalia R, Marques-Júnior ET, Martelli CM; investigators from the Microcephaly Epidemic Research Group; Brazilian Ministry …	Brazil	Brazil	Middle income economy	United Kingdom		Applied research	Case control study	Children	Causality	Microcephaly and other	Academic	Mixed	Public	The Brazilian Ministry of Health	Brazil	Pan American Health Organization (PAHO)	USA	Wellcome Trust	United Kingdom
Coloma J, Jain R, Rajashankar KR, García-Sastre A, Aggarwal AK. Structures of NS5 Methyltransferase from Zika Virus. (aneel.aggarwal@mssm.edu.)	USA	USA/Canada	High income economy			Basic research	Laboratory Study	Others	Virus, Vectors and Reservoirs	Molecular/Phylogenetic/Gene sequencing	Academic	Public	Public	National Institute of Health (NIH)	USA	National Institute of Health (NIH)	USA
Hamza Dar, Tahreem Zaheer, Muhammad Talha Rehman, Amjad Ali, Aneela Javed, Gohar Ayub Khan, Mustafeez Mujtaba Babar, Yasir Waheed. Prediction of promiscuous T-cell epitopes in the Zika virus polyprotein: An in silico approach. (yasir_waheed_199@hotmail.com)	Pakistan	Other	Middle income economy			Basic research	Laboratory Study	Others	Virus, Vectors and Reservoirs	Molecular/Phylogenetic/Gene sequencing	Academic	Not Reported
Sun J, Wu, Zhong H, Guan D, Zhang H, Tan Q, Ke C. Presence of Zika Virus in Conjunctival Fluid. (kecw1965@aliyun.com)	China	Other	Middle income economy			Applied research	Case series	General	Virus, Vectors and Reservoirs	Other	Public	Not Reported
Carolyn Brent; Angela Dunn, MD; Harry Savage, PhD; Ary Faraji, PhD; Mike Rubin, MD; Ilene Risk, MPA; Wendy Garcia; Margaret Cortese, MD; Shannon Novosad, MD; Elisabeth Raquel Krow-Lucal, PhD; Jacqueline Crain; Mary Hill, MPH; Annette Atkinson, MS; Dallin Peterson; Kimberly Christensen; Melissa Dimond, MPH; J. Erin Staples, MD; Allyn Nakashima, MD. Preliminary Findings from an Investigation of Zik…	USA	USA/Canada	High income economy			Applied research	Case Report	Adults	Virus, Vectors and Reservoirs	Other	Public	Not Reported
Morris JK, Rankin J, Garne E, Loane M, Greenlees R, Addor MC, Arriola L, Barisic I, Bergman JE, Csaky-Szunyogh M, Dias C, Draper ES, Gatt M, Khoshnood B, Klungsoyr K, Kurinczuk JJ, Lynch C, McDonnell R, Nelen V, Neville AJ, O'Mahony MT, Pierini A, Randrianaivo H, Rissmann A, Tucker D, Verellen-Dumoulin C, de Walle HE, Wellesley D, Wiesel A, Dolk H. Prevalence of microcephaly in Europe: population…	United Kingdom	Other	High income economy	Portugal	Denmark	Applied research	Others	General	Epidemiology	Microcephaly and other	Academic	Unknown		European Union	Europe
Adams Waldorf KM, Stencel-Baerenwald JE, Kapur RP, Studholme C, Boldenow E, Vornhagen J, Baldessari A, Dighe MK, Thiel J, Merillat S, Armistead B, Tisoncik-Go J, Green RR, Davis MA, Dewey EC, Fairgrieve MR, Gatenby JC, Richards T, Garden GA, Diamond MS, J. Fetal brain lesions after subcutaneous inoculation of Zika virus in a pregnant nonhuman primate	USA	USA/Canada	High income economy			Basic research	Animal research	Animal	Disease pathogenesis	Other	Academic	Mixed	Public	University of Washington	USA	National Institute of Health (NIH)	USA
Pabbaraju K, Wong S, Gill K, Fonseca K, Tipples GA, Tellier R. Simultaneous detection of Zika, Chikungunya and Dengue viruses by a multiplex real-time RT-PCR assay. ( kanti.pabbaraju@ahs.ca. ;sallene.wong@ahs.ca. ; kara.gill2@ahs.ca. ; kevin.fonseca@ahs.ca ; graham.tipples@ahs.ca. ; raymond.tellier@ahs.ca.)	Canada	USA/Canada	High income economy			Experimental development	Laboratory Study	Others	Research and development of products	Other	Other	None/Not specified
Aldo P, You Y, Szigeti K, Horvath TL, Lindenbach B, Mor G. HSV-2 enhances ZIKV infection of the placenta and induces apoptosis in first-trimester trophoblast cells. (gil.mor@yale.edu.)	USA	USA/Canada	High income economy			Basic research	Animal research	Animal	Disease pathogenesis	Other	Academic	Public	Public	National Institute of Health (NIH)	USA
Miner JJ, Sene A, Richner JM, Smith AM, Santeford A, Ban N, Weger-Lucarelli J, Manzella F, Rückert C, Govero J, Noguchi KK, Ebel GD, Diamond MS, Apte RS. Zika Virus Infection in Mice Causes Panuveitis with Shedding of Virus in Tears. (miner@wustl.edu.; diamond@borcim.wustl.edu. ; apte@vision.wustl.edu.)	USA	USA/Canada	High income economy			Basic research	Animal research	Animal	Disease pathogenesis	Other	Academic	Mixed	Public	National Institute of Health (NIH)	USA	Washington University	USA
F Amraoui , C Atyame-Nten , A Vega-Rúa , R Lourenço-de-Oliveira , M Vazeille , AB Failloux . CULEX MOSQUITOES ARE EXPERIMENTALLY UNABLE TO TRANSMIT ZIKA VIRUS. (anna-bella.failloux@pasteur.fr)	France	Other	High income economy	Guadeloupe	Brazil	Basic research	Animal research	Animal	Virus, Vectors and Reservoirs	Other	Research Institute	Public	Public	Dengue research Framework for Resisting Epidemics in Europe (DENFREE)	Belgium	Institut Pasteur	France
D Boccolini , L Toma , M Di Luca , F Severini , R Romi , ME Remoli , M Sabbatucci , G Venturi , G Rezza , C Fortuna. EXPERIMENTAL INVESTIGATION OF THE SUSCEPTIBILITY OF ITALIAN CULEX PIPIENS MOSQUITOES TO ZIKA VIRUS INFECTION. (claudia.fortuna@iss.it)	Italy	Other	High income economy	Sweden		Basic research	Animal research	Animal	Virus, Vectors and Reservoirs	Other	Academic	Not Reported
Leslie Goo, Kimberly A. Dowd, Alexander R. Y. Smith, Rebecca S. Pelc, Christina R. DeMaso, Theodore C. Pierson. Zika Virus Is Not Uniquely Stable at Physiological Temperatures Compared to Other Flaviviruses. (piersontc@mail.nih.gov)	USA	USA/Canada	High income economy			Basic research	Laboratory Study	Others	Virus, Vectors and Reservoirs	Other	Research Institute	Public	Public	National Institute of Health (NIH)	USA
Kutsuna S, Kato Y, Nakayama E, Taniguchi S, Takasaki T, Yamamoto K, Takeshita N, Hayakawa K, Kanagawa S, Ohmagari N. A case of consecutive infection with Zika virus and Chikungunya virus in Bora Bora, French Polynesia. (sonare.since1192@gmail.com)	Japan	Other	High income economy			Applied research	Case Report	Women	Clinical Management	ZIKAV transmission/movement within/across country	Research Institute	Public	Public	National Center for Global Health and Medicine (NCGM)	Japan	Japan Agency for Medical Research and Development (AMED)	Japan
Guo XX, Li CX, Deng YQ, Xing D, Liu QM, Wu Q, Sun AJ, Dong YD, Cao WC, Qin CF, Zhao TY. Culex pipiens quinquefasciatus: a potential vector to transmit Zika virus. (qincf@bmi.ac.cn; tongyanzhao@126.com)	China	Other	Middle income economy			Basic research	Laboratory Study	Animal	Virus, Vectors and Reservoirs	Other	Academic	Unknown		Infective Diseases Prevention and Cure Project of China	China	National Key Technology Support Program	China	Ministry of Science and Technology, China	China	Zika Prevention and Control Project of China	China
Cristiane N. Soares, PhD, Patrícia Brasil, PhD, Raquel Medialdea Carrera, MSc, Patricia Sequeira, PhD, Ana Bispo de Filippis, PhD, Vitor A. Borges, MD, Fernando Theophilo, MD PhD, Mark A. Ellul, MRCP, Tom Solomon, FRCP. Fatal encephalitis associated with Zika virus infection in an adult. (crist_nsoares@yahoo.com.br)	Brazil	Brazil	Middle income economy	United Kingdom		Applied research	Case Report	Women	Clinical Management	Other	Hospital/Health clinic	Public	Public	National Council for Scientific and Technological Development (CNPq)	Brazil	Foundation Carlos Chagas Filho Research Support of the State of Rio de Janeiro (FAPERJ)	Brazil
Fernandes RS, Campos SS, Ferreira-de-Brito A, Miranda RM, Barbosa da Silva KA, Castro MG, Raphael LM, Brasil P, Failloux AB, Bonaldo MC, Lourenço-de-Oliveira R. Culex quinquefasciatus from Rio de Janeiro Is Not Competent to Transmit the Local Zika Virus. (lourenco@ioc.fiocruz.br)	Brazil	Brazil	Middle income economy	France		Basic research	Laboratory Study	Animal	Virus, Vectors and Reservoirs	Other	Research Institute	Public	Public	National Institute of Health (NIH)	USA	The Higher Education Personnel Improvement Coordination (CAPES) of the Ministry of Education (MEC)	Brazil	Institut Pasteur	France	French Government	France	Foundation Carlos Chagas Filho Research Support of the State of Rio de Janeiro (FAPERJ)	Brazil	National Council for Scientific and Technological Development (CNPq)	Brazil
Chraïbi S, Najioullah F, Bourdin C, Pegliasco J, Deligny C, Résière D, Meniane JC. Two cases of thrombocytopenic purpura at onset of Zika virus infection. (Jean-Come.Meniane@chu-fortdefrance.fr)	Martinique	LAC	High income economy			Applied research	Case series	Adults	Clinical Management	Other	Hospital/Health clinic	Not Reported
Manuela Sironi, Diego Forni, Mario Clerici, Rachele Cagliani. Nonstructural Proteins Are Preferential Positive Selection Targets in Zika Virus and Related Flaviviruses. (rachele.cagliani@bp.lnf.it)	Italy	Other	High income economy			Basic research	Laboratory Study	Others	Virus, Vectors and Reservoirs	Molecular/Phylogenetic/Gene sequencing	Other	None/Not specified
Kendall G. Byler, Ifedayo Victor Ogungbe, William N. Setzer. In-silico screening for anti-Zika virus phytochemicals. (wsetzer@chemistry.uah.edu ; setzerw@uah.edu)	USA	USA/Canada	High income economy			Basic research	Laboratory Study	Others	Virus, Vectors and Reservoirs	Other	Academic	Not Reported
Jan-Hendrik Trösemeier, Didier Musso, Johannes Blümel, Julien Thézé, Oliver G. Pybus, Sally A. Baylis. Genome Sequence of a Candidate World Health Organization Reference Strain of Zika Virus for Nucleic Acid Testing. (sally.baylis@pei.de.)	Germany	Other	High income economy	French Polynesia	United Kingdom	Basic research	Laboratory Study	Others	Virus, Vectors and Reservoirs	Molecular/Phylogenetic/Gene sequencing	Academic	Public	Public	German Ministry of Health	Germany	US Agency for International Development (USAID)	USA
Leal MC, Muniz LF, Ferreira TS, Santos CM, Almeida LC, Van Der Linden V, Ramos RC, Rodrigues LC, Neto SS. Hearing Loss in Infants with Microcephaly and Evidence of Congenital Zika Virus Infection - Brazil, November 2015-May 2016. (marianacleal@hotmail.com.)	Brazil	Brazil	Middle income economy	United Kingdom		Applied research	Cross sectional Study	Children	Clinical Management	Microcephaly and other	Mixed	Not Reported
Richard B. Brooks, MD; Maria Paz Carlos, PhD; Robert A. Myers, PhD; Mary Grace White, MPH; Tanya Bobo-Lenoci, MS; Debra Aplan, MSN; David Blythe, MD; Katherine A. Feldman, DVM. Likely Sexual Transmission of Zika Virus from a Man with No Symptoms of Infection — Maryland, 2016. (richard.brooks@maryland.gov)	USA	USA/Canada	High income economy			Applied research	Case Report	Adults	Epidemiology	Other	Public	Not Reported
Meghan May , Ryan F. Relich. A Comprehensive Systems Biology Approach to Studying Zika Virus. (mmay3@une.edu)	USA	USA/Canada	High income economy			Applied research	Laboratory Study	Others	Epidemiology	Molecular/Phylogenetic/Gene sequencing	Mixed	Non-profit	Other	Seacoast Biomedical Science Institute (SBSI)	USA
Xu M, Lee EM, Wen Z, Cheng Y, Huang WK, Qian X, Tcw J, Kouznetsova J, Ogden SC, Hammack C, Jacob F, Nguyen HN, Itkin M, Hanna C, Shinn P, Allen C, Michael SG, Simeonov A, Huang W, Christian KM, Goate A, Brennand KJ, Huang R, Xia M, Ming GL, Zheng W, Song. Identification of small-molecule inhibitors of Zika virus infection and induced neural cell death via a drug repurposing screen	USA	USA/Canada	High income economy	China		Basic research	Laboratory Study	Others	Public Health Interventions	Other	Mixed	Mixed	Public	National Institute of Health (NIH)	USA	Florida State University	USA	Emory University	USA	Brain and Behavior Research Foundation	USA	New York Stem Cell Foundation	USA	Maryland Stem Cell Research Fund	USA	Simons Foundation Autism Research Initiative (SFARI)	USA
Onorati M, Li Z, Liu F, Sousa AM, Nakagawa N, Li M, Dell'Anno MT, Gulden FO, Pochareddy S, Tebbenkamp AT, Han W, Pletikos M, Gao T, Zhu Y, Bichsel C, Varela L, Szigeti-Buck K, Lisgo S, Zhang Y, Testen A, Gao XB, Mlakar J, Popovic M, Flamand M, Strittmatter SM, Kaczmarek LK, Anton ES, Horvath TL, Lindenbach BD, Sestan N. Zika Virus Disrupts Phospho-TBK1 Localization and Mitosis in Human Neuroepith…	USA	USA/Canada	High income economy	United Kingdom	Slovenia	Basic research	Laboratory Study	Others	Epidemiology	Other	Academic	Mixed	Public	Simons Foundation Autism Research Initiative (SFARI)	USA	National Institute of Health (NIH)	USA	Connecticut Innovations’ Regenerative Medicine Research Fund	USA	Medical Research Council	United Kingdom	Wellcome Trust	United Kingdom
Patricia Soares de Oliveira-Szejnfeld, MD, Deborah Levine, MD, Adriana Suely de Oliveira Melo, MD, PhD, Melania Maria Ramos Amorim, MD, PhD, Alba Gean M. Batista, MD, Leila Chimelli, MD, PhD, Amilcar Tanuri, MD, PhD, Renato Santana Aguiar, PhD, Gustavo Malinger, MD, PhD, Renato Ximenes, MD, Richard Robertson, MD, Jacob Szejnfeld, MD, PhD, Fernanda Tovar-Moll, MD, PhD. Congenital Brain Abnormaliti…	Brazil	Brazil	Middle income economy	Isreal	USA	Applied research	Cohort study	Women and Children	Disease pathogenesis	Microcephaly and other	Mixed	Not Reported
Motta IJ, Spencer BR, Cordeiro da Silva SG, Arruda MB, Dobbin JA, Gonzaga YB, Arcuri IP, Tavares RC, Atta EH, Fernandes RF, Costa DA, Ribeiro LJ, Limonte F, Higa LM, Voloch CM, Brindeiro RM, Tanuri A, Ferreira OC Jr. Evidence for Transmission of Zika Virus by Platelet Transfusion. (orlandocfj@gmail.com)	Brazil	Brazil	Middle income economy	USA		Applied research	Case series	Women and Children	Epidemiology	ZIKAV transmission between/among people	Public	Not Reported
Abbink P, Larocca RA, De La Barrera RA, Bricault CA, Moseley ET, Boyd M, Kirilova M, Li Z, Ng'ang'a D, Nanayakkara O, Nityanandam R, Mercado NB, Borducchi EN, Agarwal A, Brinkman AL, Cabral C, Chandrashekar A, Giglio PB, Jetton D, Jimenez J, Lee BC, Mojta S, Molloy K, Shetty M, Neubauer GH, Stephenson KE, Peron JP, Zanotto PM, Misamore J, Finneyfrock B, Lewis MG, Alter G, Modjarrad K, Jarman RG, …	USA	USA/Canada	High income economy	Brazil		Basic research	Animal research	Animal	Public Health Interventions	Other	Academic	Mixed	Public	Ragon Institute of MGH, MIT and Harvard	USA	National Institute of Health (NIH)	USA	Sao Paulo Research Foundation (FAPESP)	Brazil	Henry M. Jackson Foundation	USA
Alejo-Cancho I, Torner N, Oliveira I, Martínez A, Muñoz J, Jane M, Gascón J, Requena-Méndez A, Vilella A, Marcos MÁ, Pinazo MJ, Gonzalo V, Rodriguez N, Martínez MJ. Twenty-four cases of imported Zika virus infections diagnosed by molecular methods. (myoldi@clinic.ub.es)	Spain	Other	High income economy			Applied research	Case series	Adults	Virus, Vectors and Reservoirs	ZIKAV transmission/movement within/across country	Not Reported	Not Reported
Carvalho FH, Cordeiro KM, Peixoto AB, Tonni G, Moron AF, Feitosa FE, Feitosa HN, Araujo Júnior E. Associated ultrasonographic findings in fetuses with microcephaly because of suspected Zika virus (ZIKV) infection during pregnancy (araujojred@terra.com.br)	Brazil	Brazil	Middle income economy	Italy		Applied research	Case series	Women and Children	Virus, Vectors and Reservoirs	Microcephaly and other	Academic	None/Not specified
Meaney-Delman D, Oduyebo T, Polen KN, White JL, Bingham AM, Slavinski SA, Heberlein-Larson L, St George K, Rakeman JL, Hills S, Olson CK, Adamski A, Culver Barlow L, Lee EH, Likos AM, Muñoz JL, Petersen EE, Dufort EM, Dean AB, Cortese MM, Santiago GA, Bhatnagar J, Powers AM, Zaki S, Petersen LR, Jamieson DJ, Honein MA; U.S. Zika Pregnancy Registry Prolonged Viremia Working Group. Prolonged Detect…	USA	USA/Canada	High income economy			Applied research	Case series	Women	Virus, Vectors and Reservoirs	Other	Public	Not Reported
Mauro Jorge Cabral-Castro, Marta Guimarães Cavalcanti, Regina Helena Saramago Peralta, José Mauro Peralta. Molecular and serological techniques to detect co-circulation of DENV, ZIKV and CHIKV in suspected dengue-like syndrome patients. (peralta@micro.ufrj.br)	Brazil	Brazil	Middle income economy			Applied research	Longitudinal Study	General	Clinical Management	Other	Academic	Public	Public	Foundation Carlos Chagas Filho Research Support of the State of Rio de Janeiro (FAPERJ)	Brazil	National Council for Scientific and Technological Development (CNPq)	Brazil	The Higher Education Personnel Improvement Coordination (CAPES) of the Ministry of Education (MEC)	Brazil
van der Eijk AA, van Genderen PJ, Verdijk RM, Reusken CB, Mögling R, van Kampen JJ, Widagdo W, Aron GI, GeurtsvanKessel CH, Pas SD, Raj VS, Haagmans BL, Koopmans MP. Miscarriage Associated with Zika Virus Infection. (a.vandereijk@erasmusmc.nl)	Netherlands	Other	High income economy			Applied research	Case Report	Women	Causality	Other	Hospital/Health clinic	Public	Public	European Union	European Union
W Clay Brown, David L Akey, Jamie R Konwerski, Jeffrey T Tarrasch, Georgios Skiniotis, Richard J Kuhn & Janet L Smith. Extended surface for membrane association in Zika virus NS1 structure.	USA	USA/Canada	High income economy			Basic research	Laboratory Study	Others	Epidemiology	Molecular/Phylogenetic/Gene sequencing	Academic	Public	Public	National Institute of Health (NIH)	USA	National Institute of Health (NIH)	USA
Harrower J, Kiedrzynski T, Baker S, Upton A, Rahnama F, Sherwood J, Huang QS, Todd A, Pulford D. Sexual Transmission of Zika Virus and Persistence in Semen, New Zealand, 2016. (zn.oc.tcenik@reworrah.yaj)	New Zealand	Other	High income economy			Applied research	Case Report	Adults	Epidemiology	ZIKAV transmission between/among people	Mixed	Not Reported
Naccache SN, Thézé J, Sardi SI, Somasekar S, Greninger AL, Bandeira AC, Campos GS, Tauro LB, Faria NR, Pybus OG, Chiu CY. Distinct Zika Virus Lineage in Salvador, Bahia, Brazil	Brazil	Brazil	Middle income economy	USA	United Kingdom	Applied research	Laboratory Study	Adults	Virus, Vectors and Reservoirs	Molecular/Phylogenetic/Gene sequencing	Academic	Public	Public	Support Foundation of the State of Bahia Research (FAPESB)	Brazil	European Union	European Commission	Abbott Laboratories	USA	National Institute of Health (NIH)	USA
Ming-Yue Xua, Si-Qing Liua, Cheng-Lin Deng, Qiu-Yan Zhanga, Bo Zhang. Detection of Zika virus by SYBR green one-step real-time RT-PCR. (zhangbo@wh.iov.cn)	China	Other	Middle income economy			Experimental development	Laboratory Study	Others	Research and development of products	Other	Academic	Public	Public	Ministry of Science and Technology, China	China	National Natural Science Foundation of China (NSFC)	China
Bennett KL, Shija F, Linton YM, Misinzo G, Kaddumukasa M, Djouaka R, Anyaele O, Harris A, Irish S, Hlaing T, Prakash A, Lutwama J, Walton C. Historical environmental change in Africa drives divergence and admixture of Aedes aegypti mosquitoes: a precursor to successful worldwide colonization? (Catherine.walton@manchester.ac.uk)	United Kingdom	Other	High income economy	USA	Tanzania	Applied research	Laboratory Study	Animal	Virus, Vectors and Reservoirs	Molecular/Phylogenetic/Gene sequencing	Academic	Mixed	Public	Natural Environment Research Council (NERC)	United Kingdom	Royal Society and Leverhulme Trust Africa Award	United Kingdom
Matthew T. AliotaComments to Author , Stephen A. Peinado, Jorge E. Osorio, and Lyric C. Bartholomay. Culex pipiens and Aedes triseriatus Mosquito Susceptibility to Zika Virus.	USA	USA/Canada	High income economy			Basic research	Laboratory Study	Animal	Virus, Vectors and Reservoirs	Other	Academic	Not Reported
Prisant N, Bujan L, Benichou H, Hayot PH, Pavili L, Lurel S, Herrmann C, Janky E, Joguet G. Zika virus in the female genital tract. (nadia.mutaftschiev@chu-guadeloupe.fr)	Guadeloupe	LAC	High income economy	France		Applied research	Case Report	Women	Causality	Other	Hospital/Health clinic	Not Reported
Sardi SI, Somasekar S, Naccache SN, Bandeira AC, Tauro LB, Campos GS, Chiu CY. Co-infections of Zika and Chikungunya Viruses in Bahia, Brazil, Identified by Metagenomic Next-Generation Sequencing. (charles.chiu@ucsf.edu)	Brazil	Brazil	Middle income economy	USA		Applied research	Case series	General	Clinical Management	Molecular/Phylogenetic/Gene sequencing	Academic	Mixed	Public	Abbott Laboratories	USA	National Institute of Health (NIH)	USA
Camille Fourcadea, Jean-Michel Mansuya, Marine Dutertrea, Marie Delpechb, Bruno Marchoua, Pierre Delobela, Jacques Izopeta, Guillaume Martin-Blondel. Viral load kinetics of Zika virus in plasma, urine and saliva in a couple returning from Martinique, French West Indies. (fourcade.c@chu-toulouse.fr ;mansuy.jm@chu-toulouse.fr ;dutertre.m@chu-toulouse.fr ; marie.delpech@ch-saintgaudens.fr ; marchou.…	France	Other	High income economy			Applied research	Case Report	Adults	Epidemiology	ZIKAV transmission/movement within/across country	Hospital/Health clinic	None/Not specified
Janis A. Müller, Mirja Harms, Axel Schubert, Stephanie Jansen, Detlef Michel, Thomas Mertens, Jonas Schmidt-Chanasit, and Jan Münch. Inactivation and Environmental Stability of Zika Virus.	Germany	Other	High income economy			Basic research	Laboratory Study	Others	Virus, Vectors and Reservoirs	Other	Academic	Not Reported
Séverine Matheus, Rachida Boukhari, Bhety Labeau, Valérie Ernault, Laetitia Bremand, Mirdad Kazanji, and Dominique Rousset. Specificity of Dengue NS1 Antigen in Differential Diagnosis of Dengue and Zika Virus Infection.	French Guiana	LAC	High income economy			Applied research	Cross sectional Study	General	Clinical Management	Other	Research Institute	Not Reported
Carneiro BM, Batista MN, Braga AC, Nogueira ML, Rahal P. The green tea molecule EGCG inhibits Zika virus entry. (brunocopo@yahoo.com.br)	Brazil	Brazil	Middle income economy			Basic research	Laboratory Study	Others	Public Health Interventions	Other	Academic	Public	Public	Sao Paulo Research Foundation (FAPESP)	Brazil
Wanwisa Dejnirattisai, Piyada Supasa, Wiyada Wongwiwat, Alexander Rouvinski, Giovanna Barba-Spaeth, Thaneeya Duangchinda, Anavaj Sakuntabhai, Van-Mai Cao-Lormeau, Prida Malasit, Felix A Rey, Juthathip Mongkolsapaya & Gavin R Screaton. Dengue virus sero-cross-reactivity drives antibody-dependent enhancement of infection with zika virus	Thailand	Other	Middle income economy	France	United Kingdom	Basic research	Laboratory Study	General	Clinical Management	Other	Academic	Mixed	Public	Medical Research Council	United Kingdom	Wellcome Trust	United Kingdom	National Institute for Health Research Biomedical Research Centre	United Kingdom	Dengue research Framework for Resisting Epidemics in Europe (DENFREE)	European Union	Institut Pasteur	France	The National Agency of Research	United Kingdom	Thailand Research Fund (TRF)	Thailand
Adiga R. Phylogenetic analysis of the NS5 gene of Zika virus. (rama_adiga@nitte.edu.in)	India	Other	Middle income economy			Basic research	Laboratory Study	Others	Virus, Vectors and Reservoirs	Molecular/Phylogenetic/Gene sequencing	Academic	Not Reported
Eyal Meltzer, MD, DTM&H, Eyal Leshem, MD, Yaniv Lustig, PhD, Giora Gottesman, MD, Eli Schwartz, MD, DTM&H. The Clinical Spectrum of Zika Virus in Returning Travelers. (elischwa@post.tau.ac.il)	Israel	Other	High income economy			Applied research	Case series	General	Epidemiology	ZIKAV transmission/movement within/across country	Academic	None/Not specified
Eyer L, Nencka R, Huvarová I, Palus M, Joao Alves M, Gould EA, De Clercq E, Růžek D. Nucleoside Inhibitors of Zika Virus. (ruzekd@paru.cas.cz).	Czech Republic	Other	High income economy	Portugal	France	Basic research	Laboratory Study	Others	Clinical Management	Other	Academic	Mixed	Public	Czech Science Foundation	Czech Republic	Ministry of Education, Youth, and Sports of the Czech Republic	Czech Republic	National Subvention for the Development of Research Organizations	Czech Republic	European Union	European Union
																														Reported
																														Not Reported
																																	ZIKAV transmission between/among people	Fetal	Hospital/Health clinic
																														Longitudinal Study			Molecular/Phylogenetic/Gene sequencing	Women	Research Institute
																														Randomized Control Trial			ZIKAV transmission/movement within/across country	Children	Academic
																														Case Report	Basic research	Causality	GBS and other neurological diseases	Women and Children	Private
																														Case series	Applied research	Clinical Management	Microcephaly and other	Male	Public
																														Case control study	Experimental development	Disease pathogenesis	Other	General	NGOs
																														Cross sectional Study		Epidemiology		Adults	Mixed
																														Validation Study		Health systems and Services Responses		Animal	Non-profit
																														Cohort study		Public Health Interventions		Others	Unknown
																														Quasi experimental study		Research and development of products			None/Not specified
																														Clinical Trials		Virus, Vectors and Reservoirs			Not Reported
																														Economic Studies					Other
																														Laboratory Study
																														Animal research				Low income economy
																														Others				Middle income economy
																																		High income economy
